# Supplementary material for: Spontaneous activity in peripheral sensory nerves: a systematic review
Source: Pain. 2023 Nov 22;165(5):983–96. doi: 10.1097/j.pain.0000000000003115 (PMC11017746; doi:10.1097/j.pain.0000000000003115)
Supplement: Supplementary file 1 [file jop-165-0983-s001.xlsx]

## Sheet: non_human_data
	Article Number	ExperimentID	Title	Authors	Journal	Year	exclude?	reason	reason_meta	Study_purpose	Species	Sex	injury_type	Model_Type	Which nerve/model?	Type_of_Nerve	Full data collection?	Why is full data not collected?	Ephys type	Treatment?	What treatment?	Control Type	Earliest recording (in days after intervention)	Latest recording (in days after intervention)	Acute	Less than 8 days	Weeks	Chronic (more than three weeks)	Fibre_Type	Fibre_Determination	Location_of_Recording	n of neurons/filaments/fibres in control group	n of control neurons/filaments with spontaneous activity	n of animals in control group	% SA neurones	n of neurons/filaments/fibres in injury/disease group	n of treatment neurons/filaments with spontaneous activity	n of animals in injury/disease group	% SA neurones	Degree of Bias	Bias Notes	Notes
	1	1.1	Pharmacodynamic effects of a D-amino acid oxidase inhibitor indicate a spinal site of action in rat models of neuropathic pain	S. C. Hopkins, F. Y. Zhao, C. A. Bowen, X. Fang, H. Wei, M. L. Heffernan, K. L. Spear, D. C. Spanswick, M. A. Varney, T. H. Large	J Pharmacol Exp Ther	2013	no	NA		pharmacology	rat	male	SNL	non-regenerating	sciatic	mixed	no	total number of filaments missing
	3	3.1	Time course of ongoing activity during neuritis and following axonal transport disruption	I. Satkeviciute, G. Goodwin, G. M. Bove, A. Dilley	J Neurophysiol	2018	no	NA		timing of ongoing activity	rat	male	neuritis	non-traumatic	sciatic	mixed	yes	NA	single unit recordings	yes	vinblastine	saline	0.125	0.166	1	0	0	0	nociceptor	conduction velocity	teased L5 dorsal root	83	7	9	0.0843373	101	10	13	0.0990099	low	explictly state that ongoing activity assessed in animals without extensive RF searches to prevent sensitization
	3	3.1	Time course of ongoing activity during neuritis and following axonal transport disruption	I. Satkeviciute, G. Goodwin, G. M. Bove, A. Dilley	J Neurophysiol	2018	no	NA		timing of ongoing activity	rat	male	neuritis	non-traumatic	sciatic	mixed	yes	NA	single unit recordings	yes	vinblastine	untreated	1	2	1	0	0	0	nociceptor	conduction velocity	teased L5 dorsal root	76	4	9	0.0526316	131	15	13	0.114504	low	explictly state that ongoing activity assessed in animals without extensive RF searches to prevent sensitization
	3	3.1	Time course of ongoing activity during neuritis and following axonal transport disruption	I. Satkeviciute, G. Goodwin, G. M. Bove, A. Dilley	J Neurophysiol	2018	no	NA		timing of ongoing activity	rat	male	neuritis	non-traumatic	sciatic	mixed	yes	NA	single unit recordings	yes	vinblastine	saline	4	5	0	1	0	0	nociceptor	conduction velocity	teased L5 dorsal root	96	4	9	0.0416667	88	21	13	0.238636	low	explictly state that ongoing activity assessed in animals without extensive RF searches to prevent sensitization
	3	3.1	Time course of ongoing activity during neuritis and following axonal transport disruption	I. Satkeviciute, G. Goodwin, G. M. Bove, A. Dilley	J Neurophysiol	2018	no	NA		timing of ongoing activity	rat	male	neuritis	non-traumatic	sciatic	mixed	yes	NA	single unit recordings	yes	vinblastine	control data not captured	12	15	0	0	1	0	nociceptor	conduction velocity	teased L5 dorsal root	NA	NA	NA		105	5	13	0.047619	low	explictly state that ongoing activity assessed in animals without extensive RF searches to prevent sensitization
	3	3.1	Time course of ongoing activity during neuritis and following axonal transport disruption	I. Satkeviciute, G. Goodwin, G. M. Bove, A. Dilley	J Neurophysiol	2018	no	NA		timing of ongoing activity	rat	male	neuritis	non-traumatic	sciatic	mixed	yes	NA	single unit recordings	yes	vinblastine	saline	0.125	0.166	1	0	0	0	A fibre	conduction velocity	teased L5 dorsal root	78	4	9	0.0512821	81	2	13	0.0246914	low	explictly state that ongoing activity assessed in animals without extensive RF searches to prevent sensitization
	3	3.1	Time course of ongoing activity during neuritis and following axonal transport disruption	I. Satkeviciute, G. Goodwin, G. M. Bove, A. Dilley	J Neurophysiol	2018	no	NA		timing of ongoing activity	rat	male	neuritis	non-traumatic	sciatic	mixed	yes	NA	single unit recordings	yes	vinblastine	untreated	1	2	1	0	0	0	A fibre	conduction velocity	teased L5 dorsal root	79	1	9	0.0126582	108	7	13	0.0648148	low	explictly state that ongoing activity assessed in animals without extensive RF searches to prevent sensitization
	3	3.1	Time course of ongoing activity during neuritis and following axonal transport disruption	I. Satkeviciute, G. Goodwin, G. M. Bove, A. Dilley	J Neurophysiol	2018	no	NA		timing of ongoing activity	rat	male	neuritis	non-traumatic	sciatic	mixed	yes	NA	single unit recordings	yes	vinblastine	saline	4	5	0	1	0	0	A fibre	conduction velocity	teased L5 dorsal root	81	2	9	0.0246914	72	2	13	0.0277778	low	explictly state that ongoing activity assessed in animals without extensive RF searches to prevent sensitization
	3	3.1	Time course of ongoing activity during neuritis and following axonal transport disruption	I. Satkeviciute, G. Goodwin, G. M. Bove, A. Dilley	J Neurophysiol	2018	no	NA		timing of ongoing activity	rat	male	neuritis	non-traumatic	sciatic	mixed	yes	NA	single unit recordings	yes	vinblastine	control data not captured	12	15	0	0	1	0	A fibre	conduction velocity	teased L5 dorsal root	NA	NA	NA		76	1	13	0.0131579	low	explictly state that ongoing activity assessed in animals without extensive RF searches to prevent sensitization
	4	4.1	Inhibition of hyperpolarization-activated current by ZD7288 suppresses ectopic discharges of injured dorsal root ganglion neurons in a rat model of neuropathic pain	Q. Sun, G. G. Xing, H. Y. Tu, J. S. Han, Y. Wan	Brain Res	2005	no	NA		pharmacology	rat	male	SNL	non-regenerating	sciatic	mixed	no	no quantification of spontaneous activity
	5	5.1	Dilute lidocaine suppresses ectopic neuropathic discharge in dorsal root ganglia without blocking axonal propagation: a new approach to selective pain control	P. Koplovitch, M. Devor	Pain	2018	no	NA		pharmacology	rat	male	nerve ligation and transection	non-regenerating	sciatic	mixed	yes	NA	single unit recordings	no	NA	control data not captured	3	8	0	0	1	0	A fibre	conduction velocity	teased sciatic nerve	NA	NA	NA		19	2.7	16	0.142105	high	basically looked only for those fibres that were spontaneously active, though reported overall mean number of fibers active within one filament, which we included here.
	8	8.1	Clinical and electrophysiological expression of deafferentation pain alleviated by dorsal root entry zone lesions in rats	M. Guenot, J. Bullier, M. Sindou	J Neurosurg	2002	yes	dorsal horn recordings only	unsuitable recording site/type
	9	9.1	Degeneration of myelinated efferent fibers induces spontaneous activity in uninjured C-fiber afferents	G. Wu, M. Ringkamp, B. B. Murinson, E. M. Pogatzki, T. V. Hartke, H. M. Weerahandi, J. N. Campbell, J. W. Griffin, R. A. Meyer	J Neurosci	2002	no	NA		ongoing activity after injury/disease	rat	male	L5 ventral rhizotomy	other	sciatic	mixed	yes	NA	single unit recordings	no	NA	sham	8	10	0	0	1	0	nociceptor	conduction velocity	teased L4 spinal nerve	231	25	14	0.108225	194	49	14	0.252577	low	recorded only two fibres per bundle then moved on. Studied around half the nerve
	10	10.1	Adjacent intact nociceptive neurons drive the acute outburst of pain following peripheral axotomy	Z. Chen, T. Wang, Y. Fang, D. Luo, M. Anderson, Q. Huang, S. He, X. Song, H. Cui, X. Dong, Y. Xie, Y. Guan, C. Ma	Sci Rep	2019	yes	ex vivo	recordings not in vivo
	11	11.1	Neuronal hyperpolarization-activated pacemaker channels drive neuropathic pain	S. R. Chaplan, H. Q. Guo, D. H. Lee, L. Luo, C. Liu, C. Kuei, A. A. Velumian, M. P. Butler, S. M. Brown, A. E. Dubin	J Neurosci	2003	yes	ex vivo	recordings not in vivo
	12	12.1	TRPV1 activation alters the function of AŒ¥ and C fiber sensory neurons that innervate bone	M. Morgan, S. Nencini, J. Thai, J. J. Ivanusic	Bone	2019	yes	no injury	unsuitable model
	13	13.1	Disruption of fast axonal transport in the rat induces behavioral changes consistent with neuropathic pain	A. Dilley, N. Richards, K. G. Pulman, G. M. Bove	J Pain	2013	no	NA		pharmacology	rat	male	neuritis	non-traumatic	sciatic	mixed	no	only response to chemical stimuli was recorded
	14	14.1	Evoked bursting in injured AŒ≤ dorsal root ganglion neurons: a mechanism underlying tactile allodynia	Y. Song, H. M. Li, R. G. Xie, Z. F. Yue, X. J. Song, S. J. Hu, J. L. Xing	Pain	2012	no	NA		ongoing activity after injury/disease	rat	both	CCD (chronic compression of DRG)	non-regenerating	sciatic	mixed	no	no quantification of spontaneous activity
	15	15.1	Local inflammation in rat dorsal root ganglion alters excitabilitay and ion currents in small-diameter sensory neurons	J. G. Wang, J. A. Strong, W. Xie, J. M. Zhang	Anesthesiology	2007	yes	in vitro	recordings not in vivo
	16	16.1	Microiontophoretic application of serotonin (5HT)1B/1D agonists inhibits trigeminal cell firing in the cat	R. J. Storer, P. J. Goadsby	Brain	1997	yes	dorsal horn recordings only	unsuitable recording site/type
	17	17.1	Chronic cervical radiculopathic pain is associated with increased excitability and hyperpolarization-activated current ( I(h)) in large-diameter dorsal root ganglion neurons	D. L. Liu, X. Wang, W. G. Chu, N. Lu, W. J. Han, Y. K. Du, S. J. Hu, Z. T. Bai, S. X. Wu, R. G. Xie, C. Luo	Mol Pain	2017	yes	ex vivo	recordings not in vivo
	18	18.1	Ectopic mechanosensitivity in injured sensory axons arises from the site of spontaneous electrogenesis	Y. Chen, M. Devor	Eur J Pain	1998	no	NA		ongoing activity & mechanosensitivity	rat	male	nerve ligation and transection	non-regenerating	sciatic	mixed	no	only record spontaneous units
	19	19.1	Development of spontaneous activity and mechanosensitivity in axotomized afferent nerve fibers during the first hours after nerve transection in rats	M. Michaelis, K. H. Blenk, W. Jaenig, C. Vogel	J Neurophysiol	1995	no	NA		timing of ongoing activity	rat	both	nerve ligation and transection	non-regenerating	sciatic	mixed	yes	NA	single unit recordings	no	NA	control data not captured	0	1.25	1	0	0	0	A fibre	conduction velocity	teased sural nerve	NA	NA	NA		796	2	22	0.00251256	low	record spontanous activity first thing
	19	19.1	Development of spontaneous activity and mechanosensitivity in axotomized afferent nerve fibers during the first hours after nerve transection in rats	M. Michaelis, K. H. Blenk, W. Jaenig, C. Vogel	J Neurophysiol	1995	no	NA		timing of ongoing activity	rat	both	nerve ligation and transection	non-regenerating	sciatic	mixed	yes	NA	single unit recordings	no	NA	control data not captured	0	1.25	1	0	0	0	nociceptor	conduction velocity	teased sural nerve	NA	NA	NA		865	30	22	0.0346821	low	record spontanous activity first thing
	20	20.1	Decline in spontaneous activity of group Aalphabeta sensory afferents after sciatic nerve axotomy in rat	K. L. Seburn, P. A. Catlin, J. F. Dixon, M. H. Lee, M. S. Matteson, T. C. Cope	Neurosci Lett	1999	no	NA		timing of ongoing activity	rat	male	nerve ligation and transection	non-regenerating	sciatic	mixed	yes	NA	intra-axonal	no	NA	control data not captured		0.29	1	0	0	0	A fibre	conduction velocity	Inside axon - set distance apart	NA	NA	NA		309	68	4	0.220065	low		variability between animals 8-35% at 7h, 8-15% at 3days/10 days.
	20	20.2	Decline in spontaneous activity of group Aalphabeta sensory afferents after sciatic nerve axotomy in rat	K. L. Seburn, P. A. Catlin, J. F. Dixon, M. H. Lee, M. S. Matteson, T. C. Cope	Neurosci Lett	1999	no	NA		timing of ongoing activity	rat	male	nerve ligation and transection	non-regenerating	sciatic	mixed	yes	NA	intra-axonal	no	NA	control data not captured		3	0	1	0	0	A fibre	conduction velocity	Inside axon - set distance apart	NA	NA	NA		228	29	3	0.127193	low
	20	20.3	Decline in spontaneous activity of group Aalphabeta sensory afferents after sciatic nerve axotomy in rat	K. L. Seburn, P. A. Catlin, J. F. Dixon, M. H. Lee, M. S. Matteson, T. C. Cope	Neurosci Lett	1999	no	NA		timing of ongoing activity	rat	male	nerve ligation and transection	non-regenerating	sciatic	mixed	yes	NA	intra-axonal	no	NA	control data not captured		7	0	1	0	0	A fibre	conduction velocity	Inside axon - set distance apart	NA	NA	NA		230	23	3	0.1	low
	21	21.1	Mechanical sensitization of cutaneous sensory fibers in the spared nerve injury mouse model	A. K. Smith, C. L. O'Hara, C. L. Stucky	Mol Pain	2013	yes	ex vivo	recordings not in vivo
	22	22.1	Using an engineered glutamate-gated chloride channel to silence sensory neurons and treat neuropathic pain at the source	G. A. Weir, S. J. Middleton, A. J. Clark, T. Daniel, N. Khovanov, S. B. McMahon, D. L. Bennett	Brain	2017	yes	in vitro	recordings not in vivo
	23	23.1	Axotomy- and autotomy-induced changes in the excitability of rat dorsal root ganglion neurons	F. A. Abdulla, P. A. Smith	J Neurophysiol	2001	yes	in vitro	recordings not in vivo
	24	24.1	Similar electrophysiological changes in axotomized and neighboring intact dorsal root ganglion neurons	C. Ma, Y. Shu, Z. Zheng, Y. Chen, H. Yao, K. W. Greenquist, F. A. White, R. H. LaMotte	J Neurophysiol	2003	yes	ex vivo	recordings not in vivo
	25	25.1	Effect of sodium channel blocker (mexiletine) on pathological ectopic firing pattern in a rat chronic constriction nerve injury model	S. Nakamura, Y. Atsuta	J Orthop Sci	2005	no	NA		pharmacology	rat	male	CCI	non-regenerating	sciatic	mixed	no	total number of spontaneously active filaments missing
	26	26.1	Involvement of hyperpolarization-activated, cyclic nucleotide-gated cation channels in dorsal root ganglion in neuropathic pain	Y. Wan	Acta Physiologica Sinica	2008	yes	no data shown	missing data
	27	27.1	Upregulation of Ih expressed in IB4-negative AŒ¥ nociceptive DRG neurons contributes to mechanical hypersensitivity associated with cervical radiculopathic pain	D. L. Liu, N. Lu, W. J. Han, R. G. Chen, R. Cong, R. G. Xie, Y. F. Zhang, W. W. Kong, S. J. Hu, C. Luo	Sci Rep	2015	yes	in vitro	recordings not in vivo
	28	28.1	DRG Voltage-Gated Sodium Channel 1.7 Is Upregulated in Paclitaxel-Induced Neuropathy in Rats and in Humans with Neuropathic Pain	Y. Li, R. Y. North, L. D. Rhines, C. E. Tatsui, G. Rao, D. D. Edwards, R. M. Cassidy, D. S. Harrison, C. A. Johansson, H. Zhang, P. M. Dougherty	J Neurosci	2018	yes	in vitro	recordings not in vivo
	29	29.1	Detection of determinism within time series of irregular burst firing from the injured sensory neuron	Y. H. Wan, Z. Jian, S. J. Hu, H. Xu, H. J. Yang, Y. B. Duan	Neuroreport	2000	yes	in vitro	recordings not in vivo
	30	30.1	The relationship between new ion channels and ectopic discharges from a region of nerve injury	Y. K. Xie, W. H. Xiao, H. Q. Li	Sci China B	1993	yes	article not English	article not available in full text and/or English
	31	31.1	Increased sensitivity of injured and adjacent uninjured rat primary sensory neurons to exogenous tumor necrosis factor-alpha after spinal nerve ligation	M. Schaefers, D. H. Lee, D. Brors, T. L. Yaksh, L. S. Sorkin	J Neurosci	2003	yes	ex vivo	recordings not in vivo
	33	33.1	Subthreshold membrane oscillations underlying integer multiples firing from injured sensory neurons	J. L. Xing, S. J. Hu, H. Xu, S. Han, Y. H. Wan	Neuroreport	2001	no	NA		ongoing activity & firing patterns	rat	both	CCD (chronic compression of DRG)	non-regenerating	sciatic	mixed	yes	NA	intracellular	no	NA	control data not captured	2	8	0	0	1	0	A fibre	conduction velocity	L5 DRG	NA	NA	NA		386	64	not provided	0.165803
	34	34.1	A Role for Inflammation in Chronic Pain	M. Tal	Curr Rev Pain	1999	yes	review	review
	35	35.1	Loss of Ca(2+)-permeable AMPA receptors in synapses of tonic firing substantia gelatinosa neurons in the chronic constriction injury model of neuropathic pain	Y. Chen, V. A. Derkach, P. A. Smith	Exp Neurol	2016	yes	spinal cord slices	recordings not in vivo
	36	36.1	Increased excitability of medium-sized dorsal root ganglion neurons by prolonged interleukin-1Œ≤ exposure is K(+) channel dependent and reversible	P. L. Stemkowski, M. C. Noh, Y. Chen, P. A. Smith	J Physiol	2015	yes	in vitro	recordings not in vivo
	37	37.1	[Dynamic changes in abnormal afferent activities following peripheral nerve injury]	W. Xiao, Y. Xie	Zhongguo Yi Xue Ke Xue Yuan Xue Bao	1990	yes	article not English	article not available in full text and/or English
	38	38.1	Development of purinergic sensitivity in sensory neurons after peripheral nerve injury in the rat	J. Zhou, K. Chung, J. M. Chung	Brain Res	2001	yes	in vitro	recordings not in vivo
	39	39.1	Spontaneous electrical activity induced by herpes virus infection in rat sensory neuron cultures	M. L. Mayer, M. H. James, R. J. Russell, J. S. Kelly, J. C. Wise, C. A. Pasternak	Brain Res	1985	yes	in vitro	recordings not in vivo
	40	40.1	Persistent hindlimb inflammation induces changes in activation properties of hyperpolarization-activated current (Ih) in rat C-fiber nociceptors in vivo	L. Djouhri, M. Al Otaibi, K. Kahlat, T. Smith, J. Sathish, X. Weng	Neuroscience	2015	yes	not nerve injury	unsuitable model				CFA
	41	41.1	Ectopic generation of impulses and cross-talk in spinal nerve roots of "dystrophic" mice	M. Rasminsky	Ann Neurol	1978	yes	not nerve injury	unsuitable model				distrophic model
	42	42.1	Abnormal impulse discharge in primary afferent axons injured in the peripheral versus the central nervous system	D. Papir-Kricheli, M. Devor	Somatosens Mot Res	1988	no	NA		ongoing activity after injury/disease	rat	male	nerve ligation and transection	non-regenerating	sciatic	mixed	yes	NA	single unit recordings	no	NA	control data not captured	1	2	1	0	0	0	A fibre	conduction velocity	teased sciatic nerve	NA	NA	NA		not provided	not provided	not provided	0	low	determined the total number of myelinatd axons n each microfilament and how many were spontaneously active; say they took care to not disturb the local neuroma with additional dissection/manipulations to avoid changes in ectopic discharge rates	provide mean % rather than raw numbers
	42	42.2	Abnormal impulse discharge in primary afferent axons injured in the peripheral versus the central nervous system	D. Papir-Kricheli, M. Devor	Somatosens Mot Res	1988	no	NA		ongoing activity after injury/disease	rat	male	nerve ligation and transection	non-regenerating	sciatic	mixed	yes	NA	single unit recordings	no	NA	control data not captured	3	16	0	0	1	0	A fibre	conduction velocity	teased sciatic nerve	NA	NA	NA		not provided	not provided	28	0.13	low	determined the total number of myelinatd axons n each microfilament and how many were spontaneously active; say they took care to not disturb the local neuroma with additional dissection/manipulations to avoid changes in ectopic discharge rates	provide mean % rather than raw numbers
	42	42.3	Abnormal impulse discharge in primary afferent axons injured in the peripheral versus the central nervous system	D. Papir-Kricheli, M. Devor	Somatosens Mot Res	1988	no	NA		ongoing activity after injury/disease	rat	male	nerve ligation and transection	non-regenerating	sciatic	mixed	yes	NA	single unit recordings	no	NA	control data not captured	16	438	0	0	0	1	A fibre	conduction velocity	teased sciatic nerve	NA	NA	NA		not provided	not provided	34	0.019	low	determined the total number of myelinatd axons n each microfilament and how many were spontaneously active; say they took care to not disturb the local neuroma with additional dissection/manipulations to avoid changes in ectopic discharge rates	provide mean % rather than raw numbers
	42	42.4	Abnormal impulse discharge in primary afferent axons injured in the peripheral versus the central nervous system	D. Papir-Kricheli, M. Devor	Somatosens Mot Res	1988	no	NA		ongoing activity after injury/disease	rat	male	partial rhizotomy	other	sciatic	mixed	yes	NA	single unit recordings	no	NA	control data not captured	3	16	0	0	1	0	A fibre	conduction velocity	teased L4/L5 dorsal root	NA	NA	NA		not provided	not provided	11	0.097	low	determined the total number of myelinatd axons n each microfilament and how many were spontaneously active; say they took care to not disturb the local neuroma with additional dissection/manipulations to avoid changes in ectopic discharge rates	provide mean % rather than raw numbers
	42	42.5	Abnormal impulse discharge in primary afferent axons injured in the peripheral versus the central nervous system	D. Papir-Kricheli, M. Devor	Somatosens Mot Res	1988	no	NA		ongoing activity after injury/disease	rat	male	dorsal column transection	other	CNS	NA	yes	NA	single unit recordings	no	NA	control data not captured	3	6	0	1	0	0	A fibre	conduction velocity	teased fibres in dorsal column	NA	NA	NA		not provided	not provided	9	0.007	low	determined the total number of myelinatd axons n each microfilament and how many were spontaneously active; say they took care to not disturb the local neuroma with additional dissection/manipulations to avoid changes in ectopic discharge rates	provide mean % rather than raw numbers
	43	43.1	TREK2 expressed selectively in IB4-binding C-fiber nociceptors hyperpolarizes their membrane potentials and limits spontaneous pain	C. Acosta, L. Djouhri, R. Watkins, C. Berry, K. Bromage, S. N. Lawson	J Neurosci	2014	no	NA		ion channels and ongoing activity	rat	female	nerve ligation and transection	non-regenerating	sciatic	mixed	no	total number of spontaneously active filaments missing
	44	44.1	Dissociation of dorsal root ganglion neurons induces hyperexcitability that is maintained by increased responsiveness to cAMP and cGMP	J. H. Zheng, E. T. Walters, X. J. Song	J Neurophysiol	2007	yes	in vitro	recordings not in vivo
	45	45.1	Electrophysiological evidence for hyperalgesia in the peripheral neuropathy	Y. K. Xie, W. H. Xiao	Sci China B	1990	yes	full text not available	article not available in full text and/or English
	46	46.1	Electrophysiological study on primary afferent properties of a chronic constriction nerve injury model in spinal rats	S. Nakamura, Y. Atsuta	J Orthop Sci	2004	yes	full text not available	article not available in full text and/or English
	47	47.1	Epiregulin is released from intervertebral disks and induces spontaneous activity in pain pathways	M. Kongstorp, T. Schj√∏lberg, D. P. Jacobsen, F. Haugen, J. Gjerstad	Pain Rep	2019	yes	dorsal horn recordings only	unsuitable recording site/type
	49	49.1	Inhibition of Hyperpolarization-Activated Cation Current in Medium-Sized DRG Neurons Contributed to the Antiallodynic Effect of Methylcobalamin in the Rat of a Chronic Compression of the DRG	M. Zhang, W. Han, J. Zheng, F. Meng, X. Jiao, S. Hu, H. Xu	Neural Plast	2015	no	NA		pharmacology	rat	female	CCD (chronic compression of DRG)	non-regenerating	sciatic	mixed	no	total number of filaments missing
	50	50.1	Sympathetic-sensory coupling after L5 spinal nerve lesion in the rat and its relation to changes in dorsal root ganglion blood flow	H. Haebler, S. Eschenfelder, X. G. Liu, W. Jaenig	Pain	2000	no	NA		ongoing activity & sympathetics	rat	male	SNL	non-regenerating	sciatic	mixed	no	total number of filaments missing
	52	52.1	In vitro characterization of a peripheral afferent pathway of the rat after chronic sciatic nerve section	R. C. Babbedge, A. J. Soper, C. T. Gentry, V. C. Hood, E. A. Campbell, L. Urban	J Neurophysiol	1996	yes	in vitro	recordings not in vivo
	53	53.1	Hyperpolarization-activated channels shape temporal patterns of ectopic spontaneous discharge in C-nociceptors after peripheral nerve injury	L. Bernal, C. Roza	Eur J Pain	2018	yes	ex vivo	recordings not in vivo																															high	only studied those fibres that had spontaneous activity
	54	54.1	Cross-excitation in dorsal root ganglia of nerve-injured and intact rats	M. Devor, P. D. Wall	J Neurophysiol	1990	no	NA		ongoing activity after injury/disease	rat	male	nerve ligation and transection	non-regenerating	sciatic	mixed	yes	NA	single unit recordings	no	NA	control data not captured	4	31	0	0	0	1	A fibre	conduction velocity	teased sciatic nerve	NA	NA	NA		484	85	9	0.17562	high	focused on those filaments with spontaneous activity
	54	54.2	Cross-excitation in dorsal root ganglia of nerve-injured and intact rats	M. Devor, P. D. Wall	J Neurophysiol	1990	no	NA		ongoing activity after injury/disease	rat	male	nerve ligation and transection	non-regenerating	sciatic	mixed	yes	NA	single unit recordings	no	NA	control data not captured	4	31	0	0	0	1	nociceptor	conduction velocity	teased sciatic nerve	NA	NA	NA		419	45	9	0.107399	high	focused on those filaments with spontaneous activity
	56	56.1	Enhancement of ectopic discharge in regenerating A- and C-fibers by inflammatory mediators	L. Grossmann, N. Gorodetskaya, R. Baron, W. Jaenig	J Neurophysiol	2009	no	NA		interaction - inflammation & ongoing activity	rat	male	nerve crush	regenerating	sural	cutaneous	yes	NA	single unit recordings	yes	inflammatory soup	control solution	7	14	0	0	1	0	A fibre		teased sural nerve	NA	NA	NA		51	17	20	0.333333	high	searched for filaments with at least 2-3 spontaneously active units
	56	56.2	Enhancement of ectopic discharge in regenerating A- and C-fibers by inflammatory mediators	L. Grossmann, N. Gorodetskaya, R. Baron, W. Jaenig	J Neurophysiol	2009	no	NA		interaction - inflammation & ongoing activity	rat	male	nerve crush	regenerating	sural	cutaneous	yes	NA	single unit recordings	yes	inflammatory soup	control solution	7	14	0	0	1	0	nociceptor		teased sural nerve	NA	NA	NA		138	61	20	0.442029	high	searched for filaments with at least 2-3 spontaneously active units
	57	57.1	Transient Receptor Potential vanilloid 4 ion channel in C-fibres is involved in mechanonociception of the normal and inflamed joint	F. Richter, G. Segond von Banchet, H. G. Schaible	Sci Rep	2019	yes	not nerve injury	unsuitable model				joint inflammation
	58	58.1	Behavioral and electrophysiological consequences of deafferentation following chronic constriction of the infraorbital nerve in adult rats	E. H. Chudler, L. C. Anderson	Arch Oral Biol	2002	no	NA		ongoing activity after injury/disease	rat	unclear	CCI	non-regenerating	infraorbital	mixed	yes	NA	single unit recordings	no	NA	sham	3	3	0	1	0	0	unclear	not described	trigeminal ganglion	111	0	5	0	104	13	5	0.125	low	spontaneous activity recorded before receptive field mapping	7.5±6.1 impulses/s;mean±S.D.)
	58	58.2	Behavioral and electrophysiological consequences of deafferentation following chronic constriction of the infraorbital nerve in adult rats	E. H. Chudler, L. C. Anderson	Arch Oral Biol	2002	no	NA		ongoing activity after injury/disease	rat	unclear	CCI	non-regenerating	infraorbital	mixed	yes	NA	single unit recordings	no	NA	sham	56	56	0	0	0	1	unclear	not described	trigeminal ganglion	146	0	5	0	148	12	5	0.0810811	low	spontaneous activity recorded before receptive field mapping	3.4±3.5 impulses/s)
	59	59.1	Characterization of oxaliplatin-induced chronic painful peripheral neuropathy in the rat and comparison with the neuropathy induced by paclitaxel	W. H. Xiao, H. Zheng, G. J. Bennett	Neuroscience	2012	no	NA		ongoing activity after injury/disease	rat	male	chemotherapy-induced neuropathy	non-traumatic	oxaliplatin	NA	yes	NA	single unit recordings	yes	oxaliplatin	saline	35	43	0	0	0	1	A fibre	conduction velocity	teased sural nerve	141	0	5	0	126	20	5	0.15873	low
	59	59.2	Characterization of oxaliplatin-induced chronic painful peripheral neuropathy in the rat and comparison with the neuropathy induced by paclitaxel	W. H. Xiao, H. Zheng, G. J. Bennett	Neuroscience	2012	no	NA		ongoing activity after injury/disease	rat	male	chemotherapy-induced neuropathy	non-traumatic	oxaliplatin	NA	yes	NA	single unit recordings	yes	oxaliplatin	saline	35	43	0	0	0	1	nociceptor	conduction velocity	teased sural nerve	70	0	5	0	67	23	5	0.343284	low
	60	60.1	[Ca2+ channels and the abnormal electrical activity of demyelinated nerve]	W. Xiao, Y. Xie	Zhongguo Yi Xue Ke Xue Yuan Xue Bao	1992	yes	article not English	article not available in full text and/or English
	61	61.1	GW406381, a novel COX-2 inhibitor, attenuates spontaneous ectopic discharge in sural nerves of rats following chronic constriction injury	F. Y. Zhao, D. Spanswick, J. C. Martindale, A. J. Reeve, I. P. Chessell	Pain	2007	no	NA		pharmacology	rat	male	CCI	non-regenerating	sural	cutaneous	yes	NA	single unit recordings	yes	Cox2 inhibitor	vehicle	14	19	0	0	1	0	unclear	not described	teased sural nerve	NA	NA	NA		756	247	8	0.32672	medium	no mention of how it was determined
	62	62.1	Injury of Muscular but not Cutaneous Nerve Drives Acute Neuropathic Pain in Rats	J. Zhu, Z. Chen, Y. Fang, W. Duan, Y. Xie, C. Ma	Neurosci Bull	2020	no	NA		ongoing activity after injury/disease	rat	female	transection	regenerating	gastrocnemius	muscle	yes	NA	single unit recordings	no	NA	sham	0.00208333	0.166667	1	0	0	0	nociceptor	not described	teased L4 dorsal root	38	1	6	0.0263158	38	7	10	0.184211	medium	searched for C fibre neurons with peripheral field stimulation; classified only as spontaneously active if active for 4h
	62	62.2	Injury of Muscular but not Cutaneous Nerve Drives Acute Neuropathic Pain in Rats	J. Zhu, Z. Chen, Y. Fang, W. Duan, Y. Xie, C. Ma	Neurosci Bull	2020	no	NA		ongoing activity after injury/disease	rat	female	transection	regenerating	tibial	mixed	yes	NA	single unit recordings	no	NA	sham	0.00208333	0.166667	1	0	0	0	nociceptor	conduction velocity & peripheral stimulation	teased L4 dorsal root	NA	NA	NA		57	21	9	0.368421	medium	searched for C fibre neurons with peripheral field stimulation; classified only as spontaneously active if active for 4h
	62	62.3	Injury of Muscular but not Cutaneous Nerve Drives Acute Neuropathic Pain in Rats	J. Zhu, Z. Chen, Y. Fang, W. Duan, Y. Xie, C. Ma	Neurosci Bull	2020	no	NA		ongoing activity after injury/disease	rat	female	transection	regenerating	sural	cutaneous	yes	NA	single unit recordings	no	NA	sham	0.00208333	0.166667	1	0	0	0	nociceptor	conduction velocity & peripheral stimulation	teased L4 dorsal root	NA	NA	NA		80	1	8	0.0125	medium	searched for C fibre neurons with peripheral field stimulation; classified only as spontaneously active if active for 4h
	63	63.1	An electrophysiological and histological study of myelinated axon regeneration after peripheral nerve injury and repair in the cat	C. M. Pover, S. J. Lisney	J Neurol Sci	1988	no	NA		ongoing activity after injury/disease	cat	unclear	transection	regenerating	sciatic	mixed	no	no recording of spontaneous activity
	65	65.1	Activation of silent mechanoreceptive cat C and Adelta sensory neurons and their substance P expression following peripheral inflammation	G. Y. Xu, L. Y. Huang, Z. Q. Zhao	J Physiol	2000	yes	not nerve injury	unsuitable model				carrageenan
	66	66.1	The effects of mechanical compression and hypoxia on nerve root and dorsal root ganglia. An analysis of ectopic firing using an in vitro model	O. Sugawara, Y. Atsuta, T. Iwahara, T. Muramoto, M. Watakabe, Y. Takemitsu	Spine (Phila Pa 1976)	1996	yes	ex vivo	recordings not in vivo
	67	67.1	Ectopic discharges and adrenergic sensitivity of sensory neurons after spinal nerve injury	X. Liu, K. Chung, J. M. Chung	Brain Res	1999	yes	in vitro	recordings not in vivo
	68	68.1	Active Nerve Regeneration with Failed Target Reinnervation Drives Persistent Neuropathic Pain	W. Xie, J. A. Strong, J. M. Zhang	eNeuro	2017	no	NA		ongoing activity after injury/disease	rat	both	SNL	non-regenerating	sciatic	mixed	yes	NA	single unit recordings	no	NA	control data not captured	14	14	0	0	1	0	unclear	conduction velocity & peripheral stimulation	teased L5 dorsal root	NA	NA	NA		94	6	2	0.0638298	low	recorded spontaneous activity before doing anything else	total number of filaments and n-numbers are estimates of ranges provided.
	68	68.2	Active Nerve Regeneration with Failed Target Reinnervation Drives Persistent Neuropathic Pain	W. Xie, J. A. Strong, J. M. Zhang	eNeuro	2017	no	NA		ongoing activity after injury/disease	rat	both	SNL	non-regenerating	sciatic	mixed	yes	NA	single unit recordings	no	NA	control data not captured	28	28	0	0	0	1	unclear	conduction velocity & peripheral stimulation	teased L5 dorsal root	NA	NA	NA		94	6	3	0.0638298	low	recorded spontaneous activity before doing anything else	total number of filaments and n-numbers are estimates of ranges provided.
	68	68.3	Active Nerve Regeneration with Failed Target Reinnervation Drives Persistent Neuropathic Pain	W. Xie, J. A. Strong, J. M. Zhang	eNeuro	2017	no	NA		ongoing activity after injury/disease	rat	both	SNL	non-regenerating	sciatic	mixed	yes	NA	single unit recordings	no	NA	control data not captured	42	42	0	0	0	1	unclear	conduction velocity & peripheral stimulation	teased L5 dorsal root	NA	NA	NA		94	4	4	0.0425532	low	recorded spontaneous activity before doing anything else	total number of filaments and n-numbers are estimates of ranges provided.
	68	68.4	Active Nerve Regeneration with Failed Target Reinnervation Drives Persistent Neuropathic Pain	W. Xie, J. A. Strong, J. M. Zhang	eNeuro	2017	no	NA		ongoing activity after injury/disease	rat	both	SNL	non-regenerating	sciatic	mixed	yes	NA	single unit recordings	no	NA	control data not captured	56	56	0	0	0	1	unclear	conduction velocity & peripheral stimulation	teased L5 dorsal root	NA	NA	NA		94	3	3	0.0319149	low	recorded spontaneous activity before doing anything else	total number of filaments and n-numbers are estimates of ranges provided.
	68	68.5	Active Nerve Regeneration with Failed Target Reinnervation Drives Persistent Neuropathic Pain	W. Xie, J. A. Strong, J. M. Zhang	eNeuro	2017	no	NA		ongoing activity after injury/disease	rat	both	SNL	non-regenerating	sciatic	mixed	yes	NA	single unit recordings	no	NA	control data not captured	70	70	0	0	0	1	unclear	conduction velocity & peripheral stimulation	teased L5 dorsal root	NA	NA	NA		94	2	4	0.0212766	low	recorded spontaneous activity before doing anything else	total number of filaments and n-numbers are estimates of ranges provided.
	69	69.1	The effects of axotomy on neurons and satellite glial cells in mouse trigeminal ganglion	P. S. Cherkas, T. Y. Huang, T. Pannicke, M. Tal, A. Reichenbach, M. Hanani	Pain	2004	yes	in vitro	recordings not in vivo													control data not captured
	70	70.1	Lack of in vitro spontaneous activity following axotomy of hamster sensory neurones	S. Gurtu, P. A. Smith	Indian J Exp Biol	1989	yes	in vitro	recordings not in vivo
	71	71.1	Block of peripheral nerve sodium channels selectively inhibits features of neuropathic pain in rats	R. M. Brochu, I. E. Dick, J. W. Tarpley, E. McGowan, D. Gunner, J. Herrington, P. P. Shao, D. Ok, C. Li, W. H. Parsons, G. L. Stump, C. P. Regan, J. J. Jr. Lynch, K. A. Lyons, O. B. McManus, S. Clark, Z. Ali, G. J. Kaczorowski, W. J. Martin, B. T. Priest	Mol Pharmacol	2006	yes	ex vivo	recordings not in vivo
	72	72.1	Inflammatory mediators enhance the excitability of chronically compressed dorsal root ganglion neurons	C. Ma, K. W. Greenquist, R. H. Lamotte	J Neurophysiol	2006	yes	ex vivo	recordings not in vivo
	73	73.1	Early blockade of injured primary sensory afferents reduces glial cell activation in two rat neuropathic pain models	W. Xie, J. A. Strong, J. M. Zhang	Neuroscience	2009	yes	no electrophysiological data	missing data
	74	74.1	Spontaneous action potential activity in isolated dorsal root ganglion neurons from rats with a painful neuropathy	R. E. Study, M. G. Kral	Pain	1996	yes	in vitro	recordings not in vivo
	76	76.1	Characterization of chronic constriction of the saphenous nerve, a model of neuropathic pain in mice showing rapid molecular and electrophysiological changes	J. S. Walczak, V. Pichette, F. Leblond, K. Desbiens, P. Beaulieu	J Neurosci Res	2006	yes	ex vivo	recordings not in vivo
	77	77.1	Systemic antiinflammatory corticosteroid reduces mechanical pain behavior, sympathetic sprouting, and elevation of proinflammatory cytokines in a rat model of neuropathic pain	H. Li, W. Xie, J. A. Strong, J. M. Zhang	Anesthesiology	2007	yes	ex vivo	recordings not in vivo
	78	78.1	Sympathetic sprouting near sensory neurons after nerve injury occurs preferentially on spontaneously active cells and is reduced by early nerve block	W. Xie, J. A. Strong, H. Li, J. M. Zhang	J Neurophysiol	2007	yes	ex vivo	recordings not in vivo
	79	79.1	Sodium channels and neuropathic pain	J. M. Chung, K. Chung	Novartis Found Symp	2004	yes	full text not available	article not available in full text and/or English
	80	80.1	Electrophysiological properties of spinal wide dynamic range neurons in neuropathic pain rats following spinal nerve ligation	F. Y. Liu, X. X. Qu, J. Cai, F. T. Wang, G. G. Xing, Y. Wan	Neurosci Bull	2011	yes	dorsal horn recordings only	unsuitable recording site/type
	81	81.1	Nerve injury-induced changes in opioid modulation of wide dynamic range dorsal column nuclei neurones	R. Suzuki, A. H. Dickenson	Neuroscience	2002	yes	dorsal horn recordings only	unsuitable recording site/type
	82	82.1	Sensory neuron downregulation of the Kv9.1 potassium channel subunit mediates neuropathic pain following nerve injury	C. Tsantoulas, L. Zhu, Y. Shaifta, J. Grist, J. P. Ward, R. Raouf, G. J. Michael, S. B. McMahon	J Neurosci	2012	no	NA		ion channels and ongoing activity	rat	male	nerve ligation	non-regenerating	sciatic	mixed	yes	NA	single unit recordings	no	NA	control data not captured	14	28	0	0	0	1	A fibre	conduction velocity	teased L4/L5 dorsal root	NA	NA	NA		not provided	not provided	not provided	0.074	low	recorded spontaneous activity first
	83	83.1	Effects of nucleus pulposus on nerve root neural activity, mechanosensitivity, axonal morphology, and sodium channel expression	C. Chen, J. M. Cavanaugh, Z. Song, T. Takebayashi, S. Kallakuri, P. H. Wooley	Spine (Phila Pa 1976)	2004	no	NA		ongoing activity after injury/disease	rat	male	disc rupture	other	sciatic	mixed	no	total number of spontaneously active filaments missing
	84	84.1	In vivo electrophysiological recording techniques for the study of neuropathic pain in rodent models	F. Y. Zhao, R. Jeggo, H. Wei, A. Whyment, X. Fang, D. Spanswick	Curr Protoc Pharmacol	2014	yes	full text not available	article not available in full text and/or English
	85	85.1	Effects of sciatic nerve axotomy on excitatory synaptic transmission in rat substantia gelatinosa	Y. Chen, S. Balasubramanyan, A. Y. Lai, K. G. Todd, P. A. Smith	J Neurophysiol	2009	yes	spinal cord slices	recordings not in vivo
	86	86.1	Retigabine, the specific KCNQ channel opener, blocks ectopic discharges in axotomized sensory fibres	C. Roza, J. A. Lopez-Garcia	Pain	2008	no	NA		ion channels and ongoing activity	mouse	both	transection	regenerating	saphenous	cutaneous	no	total number of spontaneously active filaments missing
	87	87.1	Mechanisms of topical analgesics in relieving pain in an animal model of muscular inflammation	W. R. Duan, J. Lu, Y. K. Xie	Pain Med	2013	yes	not nerve injury	unsuitable model				CFA
	88	88.1	Thermosensitivity of acutely axotomized sensory nerve fibers	K. H. Blenk, M. Michaelis, C. Vogel, W. J√§nig	J Neurophysiol	1996	no	NA		ongoing activity after injury/disease	rat	both	nerve ligation and transection	non-regenerating	sural	cutaneous	no	no recording of spontaneous activity
	89	89.1	Characteristics of spinal dorsal horn neurons after partial chronic deafferentation by dorsal root transection	H. B. Brinkhus, M. Zimmermann	Pain	1983	yes	dorsal horn recordings only	unsuitable recording site/type
	90	90.1	Chemotherapy-evoked neuropathic pain: Abnormal spontaneous discharge in A-fiber and C-fiber primary afferent neurons and its suppression by acetyl-L-carnitine	W. H. Xiao, G. J. Bennett	Pain	2008	no	NA		ongoing activity after injury/disease	rat	unclear	chemotherapy-induced neuropathy	non-traumatic	paclitaxel	NA	yes	NA	single unit recordings	no	NA	vehicle	28	55	0	0	0	1	A fibre	spike shape	teased sural nerve	157	1	5	0.00636943	150	25	5	0.166667	low	recorded for 5min without any stimulation
	90	90.2	Chemotherapy-evoked neuropathic pain: Abnormal spontaneous discharge in A-fiber and C-fiber primary afferent neurons and its suppression by acetyl-L-carnitine	W. H. Xiao, G. J. Bennett	Pain	2008	no	NA		ongoing activity after injury/disease	rat	unclear	chemotherapy-induced neuropathy	non-traumatic	paclitaxel	NA	yes	NA	single unit recordings	no	NA	vehicle	28	55	0	0	0	1	nociceptor	spike shape	teased sural nerve	52	0	5	0	45	9	5	0.2	low	recorded for 5min without any stimulation
	90	90.3	Chemotherapy-evoked neuropathic pain: Abnormal spontaneous discharge in A-fiber and C-fiber primary afferent neurons and its suppression by acetyl-L-carnitine	W. H. Xiao, G. J. Bennett	Pain	2008	no	NA		ongoing activity after injury/disease	rat	unclear	chemotherapy-induced neuropathy	non-traumatic	vincristine	NA	yes	NA	single unit recordings	no	NA	naïve	15	23	0	0	0	1	A fibre	spike shape	teased sural nerve	122	2	5	0.0163934	184	18	4	0.0978261	low	recorded for 5min without any stimulation
	90	90.4	Chemotherapy-evoked neuropathic pain: Abnormal spontaneous discharge in A-fiber and C-fiber primary afferent neurons and its suppression by acetyl-L-carnitine	W. H. Xiao, G. J. Bennett	Pain	2008	no	NA		ongoing activity after injury/disease	rat	unclear	chemotherapy-induced neuropathy	non-traumatic	vincristine	NA	yes	NA	single unit recordings	no	NA	naïve	15	23	0	0	0	1	nociceptor	spike shape	teased sural nerve	37	0	5	0	47	17	4	0.361702	low	recorded for 5min without any stimulation
	91	91.1	Enhanced excitability of dissociated primary sensory neurons after chronic compression of the dorsal root ganglion in the rat	C. Ma, R. H. LaMotte	Pain	2005	yes	in vitro	recordings not in vivo
	93	93.1	[Effect of mexiletine on spontaneous sensory afferent activity in spontaneous diabetic rats (WBN/Kob rats)]	J. Horiuchi, Y. Sato	Nihon Yakurigaku Zasshi	2000	yes	article not English	article not available in full text and/or English
	94	94.1	Ion channels associated with the ectopic discharges generated after segmental spinal nerve injury in the rat	X. Liu, J. L. Zhou, K. Chung, J. M. Chung	Brain Res	2001	yes	ex vivo	recordings not in vivo
	96	96.1	Responses of axotomized afferents to blockade of nitric oxide synthesis after spinal nerve lesion in the rat	H. J. Haebler, X. Liu, S. Eschenfelder, W. Jaenig	Neurosci Lett	1998	no	NA		pharmacology	rat	male	SNL	non-regenerating	sciatic	mixed	no	only record spontaneous units
	97	97.1	Ectopic discharges trigger sympathetic sprouting in rat dorsal root ganglia following peripheral nerve injury	C. Dong, Z. Xie, J. Fan, Y. Xie	Sci China C Life Sci	2002	yes	full text not available	article not available in full text and/or English
	98	98.1	The antipsychotic drug, fluphenazine, effectively reverses mechanical allodynia in rat models of neuropathic pain	X. W. Dong, Y. Jia, S. X. Lu, X. Zhou, M. Cohen-Williams, R. Hodgson, H. Li, T. Priestley	Psychopharmacology (Berl)	2008	yes	ex vivo	recordings not in vivo
	99	99.1	Functional changes in dorsal root ganglion cells after chronic nerve constriction in the rat	Y. Xie, J. Zhang, M. Petersen, R. H. LaMotte	J Neurophysiol	1995	yes	ex vivo	recordings not in vivo
	100	100.1	End-structure of afferent axons injured in the peripheral and central nervous system	K. Fried, M. Devor	Somatosens Mot Res	1988	yes	no electrophysiological data	missing data
	101	101.1	Blockade of persistent sodium currents contributes to the riluzole-induced inhibition of spontaneous activity and oscillations in injured DRG neurons	R. G. Xie, D. W. Zheng, J. L. Xing, X. J. Zhang, Y. Song, Y. B. Xie, F. Kuang, H. Dong, S. W. You, H. Xu, S. J. Hu	PLoS One	2011	no	NA		ion channels and ongoing activity	rat	both	CCD (chronic compression of DRG)	non-regenerating	sciatic	mixed	no	total number of spontaneously active filaments missing
	102	102.1	Micromolar lidocaine selectively blocks propagating ectopic impulses at a distance from their site of origin	N. Persaud, G. R. Strichartz	Pain	2002	yes	non-mammalian species	unsuitable model
	103	103.1	Eugenol reverses mechanical allodynia after peripheral nerve injury by inhibiting hyperpolarization-activated cyclic nucleotide-gated (HCN) channels	K. Y. Yeon, G. Chung, Y. H. Kim, J. H. Hwang, A. J. Davies, M. K. Park, D. K. Ahn, J. S. Kim, S. J. Jung, S. B. Oh	Pain	2011	yes	in vitro	recordings not in vivo
	104	104.1	Membrane potential oscillations are not essential for spontaneous firing generation in L4 AŒ≤-afferent neurons after L5 spinal nerve axotomy and are not mediated by HCN channels	L. Djouhri, T. Smith, M. Alotaibi, X. Weng	Exp Physiol	2018	no	NA		ongoing activity in injured vs. intact neurons	rat	female	SNL	non-regenerating	sciatic	mixed	yes	NA	intracellular	no	NA	"normal DRG"	7	7	0	1	0	0	A fibre	conduction velocity & peripheral stimulation	L4 DRG	74	0	not provided	0	69	15	22	0.217391	medium	used natural stimuli to characterize fibres so potential for sensitization - not discussed by them
	104	104.2	Membrane potential oscillations are not essential for spontaneous firing generation in L4 AŒ≤-afferent neurons after L5 spinal nerve axotomy and are not mediated by HCN channels	L. Djouhri, T. Smith, M. Alotaibi, X. Weng	Exp Physiol	2018	no	NA		ongoing activity in injured vs. intact neurons	rat	female	SNL	non-regenerating	sciatic	mixed	yes	NA	intracellular	no	NA	"normal DRG"	7	7	0	1	0	0	nociceptor	conduction velocity & peripheral stimulation	L4 DRG	53	0	not provided	0	21	7	22	0.333333	medium	used natural stimuli to characterize fibres so potential for sensitization - not discussed by them
	105	105.1	Ectopic activity in cutaneous regenerating afferent nerve fibers following nerve lesion in the rat	N. Gorodetskaya, C. Constantin, W. Jaenig	Eur J Neurosci	2003	no	NA		ongoing activity after injury/disease	rat	male	nerve crush	regenerating	sural	cutaneous	yes	NA	single unit recordings	no	NA	control data not captured	5	21	0	0	1	0	A fibre	conduction velocity	teased sural nerve	NA	NA	NA		165	55	18	0.333333	low	had specific set of experiments where they tested all fibres within a strand
	105	105.2	Ectopic activity in cutaneous regenerating afferent nerve fibers following nerve lesion in the rat	N. Gorodetskaya, C. Constantin, W. Jaenig	Eur J Neurosci	2003	no	NA		ongoing activity after injury/disease	rat	male	nerve crush	regenerating	sural	cutaneous	yes	NA	single unit recordings	no	NA	control data not captured	5	21	0	0	1	0	nociceptor	conduction velocity	teased sural nerve	NA	NA	NA		231	56	18	0.242424	low	had specific set of experiments where they tested all fibres within a strand
	105	105.3	Ectopic activity in cutaneous regenerating afferent nerve fibers following nerve lesion in the rat	N. Gorodetskaya, C. Constantin, W. Jaenig	Eur J Neurosci	2003	no	NA		ongoing activity after injury/disease	rat	male	nerve section & resuture	regenerating	sural	cutaneous	yes	NA	single unit recordings	no	NA	control data not captured	5	21	0	0	1	0	A fibre	conduction velocity	teased sural nerve	NA	NA	NA		279	108	16	0.387097	low	had specific set of experiments where they tested all fibres within a strand
	105	105.4	Ectopic activity in cutaneous regenerating afferent nerve fibers following nerve lesion in the rat	N. Gorodetskaya, C. Constantin, W. Jaenig	Eur J Neurosci	2003	no	NA		ongoing activity after injury/disease	rat	male	nerve section & resuture	regenerating	sural	cutaneous	yes	NA	single unit recordings	no	NA	control data not captured	5	21	0	0	1	0	nociceptor	conduction velocity	teased sural nerve	NA	NA	NA		466	102	16	0.218884	low	had specific set of experiments where they tested all fibres within a strand
	106	106.1	An in vitro study of ectopic discharge generation and adrenergic sensitivity in the intact, nerve-injured rat dorsal root ganglion	J. M. Zhang, X. J. Song, R. H. LaMotte	Pain	1997	yes	ex vivo	recordings not in vivo
	107	107.1	[Responses of afferent unit of the caudal nerve of diabetic hyperalgesic rats to sympathetic efferent stimulation]	J. Liu, K. M. Wang, Q. J. Zhang, D. Y. Cao	Sheng Li Xue Bao	2001	yes	article not English	article not available in full text and/or English
	108	108.1	May a sigma-1 antagonist improve neuropathic signs induced by cisplatin and vincristine in rats?	N. Paniagua, C. Goicoechea, R. Abalo, V. L√≥pez-Miranda, J. M. Vela, M. Merlos, M. I. Mart√≠n Fontelles, R. Gir√≥n	Eur J Pain	2019	yes	ex vivo	recordings not in vivo
	109	109.1	B2 receptor-mediated enhanced bradykinin sensitivity of rat cutaneous C-fiber nociceptors during persistent inflammation	R. K. Banik, Y. Kozaki, J. Sato, L. Gera, K. Mizumura	J Neurophysiol	2001	yes	not nerve injury	unsuitable model				CFA
	110	110.1	Increased sensitivity of sensory neurons to tumor necrosis factor alpha in rats with chronic compression of the lumbar ganglia	B. Liu, H. Li, S. J. Brull, J. M. Zhang	J Neurophysiol	2002	yes	ex vivo	recordings not in vivo
	111	111.1	Thermosensitivity of large primary sensory neurons	H. Li, B. G. Liu, M. Dobretsov, S. J. Brull, J. M. Zhang	Brain Res	2002	yes	ex vivo	recordings not in vivo
	112	112.1	Spontaneous activity of axotomized afferent neurons after L5 spinal nerve injury in rats	X. Liu, S. Eschenfelder, K. H. Blenk, W. J√§nig, H. H√§bler	Pain	2000	yes	ex vivo	recordings not in vivo
	113	113.1	Spike-evoked suppression and burst patterning in dorsal root ganglion neurons of the rat	R. Amir, M. Devor	J Physiol	1997	yes	in vitro	recordings not in vivo
	114	114.1	Acute topical application of tumor necrosis factor alpha evokes protein kinase A-dependent responses in rat sensory neurons	J. M. Zhang, H. Li, B. Liu, S. J. Brull	J Neurophysiol	2002	yes	ex vivo	recordings not in vivo
	115	115.1	Abnormal spontaneous activity and responses to norepinephrine in dissociated dorsal root ganglion cells after chronic nerve constriction	M. Petersen, J. Zhang, J. M. Zhang, R. H. LaMotte	Pain	1996	yes	in vitro	recordings not in vivo
	116	116.1	Nociceptive input after peripheral nerve injury results in cognitive impairment and alterations in primary afferent physiology in rats	M. D. Boada, D. G. Ririe, C. W. Martin, S. J. Martin, S. A. Kim, J. C. Eisenach, T. J. Martin	Pain	2020	no	NA		ongoing activity after injury/disease	rat	male	nerve ligation	non-regenerating	sciatic	mixed	no	total number of spontaneously active filaments missing
	117	117.1	The effects of experimental neurolysis on ectopic firing in a rat chronic constriction nerve injury model	S. Nakamura, Y. Atsuta	J Hand Surg Am	2006	no	NA		ongoing activity after injury/disease	rat	male	CCI	non-regenerating	sciatic	mixed	no	total number of spontaneously active filaments missing
	118	118.1	Modulation of activity in dorsal root ganglion neurons by sympathetic activation in nerve-injured rats	M. Devor, W. Jaenig, M. Michaelis	J Neurophysiol	1994	no	NA		ongoing activity & sympathetics	rat	male	nerve ligation and transection	non-regenerating	sciatic	mixed	yes	NA	single unit recordings	no	NA	control data not captured	4	22	0	0	0	1	A fibre	conduction velocity	teased sciatic nerve	NA	NA	NA		414	68	15	0.164251	high	only studied those filaments with ongoing activity
	119	119.1	Hyperpolarization-activated cyclic nucleotide-gated channels contribute to spontaneous activity in L4 C-fiber nociceptors, but not AŒ≤-non-nociceptors, after axotomy of L5-spinal nerve in the rat in vivo	L. Djouhri, T. Smith, A. Ahmeda, M. Alotaibi, X. Weng	Pain	2018	no	NA		ongoing activity after injury/disease	rat	female	SNL (L5 and additional L4 ligation)	non-regenerating	sciatic	mixed	yes	NA	intracellular	no	NA	sham	7	7	0	1	0	0	A beta	conduction velocity	L4 DRG	31	0	not provided	0	29	6	not provided	0.206897	low	state clearly that recordings were made before searching for natural stimuli
	119	119.2	Hyperpolarization-activated cyclic nucleotide-gated channels contribute to spontaneous activity in L4 C-fiber nociceptors, but not AŒ≤-non-nociceptors, after axotomy of L5-spinal nerve in the rat in vivo	L. Djouhri, T. Smith, A. Ahmeda, M. Alotaibi, X. Weng	Pain	2018	no	NA		ongoing activity after injury/disease	rat	female	SNL (L5 and additional L4 ligation)	non-regenerating	sciatic	mixed	yes	NA	intracellular	no	NA	sham	7	7	0	1	0	0	nociceptor	conduction velocity	L4 DRG	53	0	not provided	0	28	9	not provided	0.321429	low	state clearly that recordings were made before searching for natural stimuli
	120	120.1	Highly localized interactions between sensory neurons and sprouting sympathetic fibers observed in a transgenic tyrosine hydroxylase reporter mouse	W. Xie, J. A. Strong, J. Mao, J. M. Zhang	Mol Pain	2011	yes	in vitro	recordings not in vivo
	121	121.1	Multiple interacting sites of ectopic spike electrogenesis in primary sensory neurons	R. Amir, J. D. Kocsis, M. Devor	J Neurosci	2005	yes	ex vivo	recordings not in vivo
	122	122.1	Sciatic chronic constriction injury produces cell-type-specific changes in the electrophysiological properties of rat substantia gelatinosa neurons	S. Balasubramanyan, P. L. Stemkowski, M. J. Stebbing, P. A. Smith	J Neurophysiol	2006	yes	spinal cord slices	recordings not in vivo
	123	123.1	Enhanced excitability of primary sensory neurons and altered gene expression of neuronal ion channels in dorsal root ganglion in paclitaxel-induced peripheral neuropathy	H. Zhang, P. M. Dougherty	Anesthesiology	2014	yes	ex vivo	recordings not in vivo
	124	124.1	Somata of nerve-injured sensory neurons exhibit enhanced responses to inflammatory mediators	X. J. Song, J. M. Zhang, S. J. Hu, R. H. LaMotte	Pain	2003	no	NA		ongoing activity after injury/disease	rat	female	CCI	non-regenerating	sciatic	mixed	yes	NA	single unit recordings	no	NA	naïve	14	28	0	0	0	1	A beta	conduction velocity	teased L4/L5 dorsal root	13	0	11	0	20	10	20	0.5	high	state clearly that their search strategy did not allow them "to determine the incidence of spontaneous activity in the fibre population as a whole"
	124	124.2	Somata of nerve-injured sensory neurons exhibit enhanced responses to inflammatory mediators	X. J. Song, J. M. Zhang, S. J. Hu, R. H. LaMotte	Pain	2003	no	NA		ongoing activity after injury/disease	rat	female	CCI	non-regenerating	sciatic	mixed	yes	NA	single unit recordings	no	NA	naïve	14	28	0	0	0	1	A delta	conduction velocity	teased L4/L5 dorsal root	11	0	11	0	20	10	20	0.5	high	state clearly that their search strategy did not allow them "to determine the incidence of spontaneous activity in the fibre population as a whole"
	124	124.3	Somata of nerve-injured sensory neurons exhibit enhanced responses to inflammatory mediators	X. J. Song, J. M. Zhang, S. J. Hu, R. H. LaMotte	Pain	2003	no	NA		ongoing activity after injury/disease	rat	female	CCI	non-regenerating	sciatic	mixed	yes	NA	single unit recordings	no	NA	naïve	14	28	0	0	0	1	nociceptor	conduction velocity	teased L4/L5 dorsal root	14	1	11	0.0714286	28	13	20	0.464286	high	state clearly that their search strategy did not allow them "to determine the incidence of spontaneous activity in the fibre population as a whole"
	125	125.1	Afferent activity from myelinated inferior alveolar nerve fibers in ferrets after constriction or section and regeneration	U. Bongenhielm, P. P. Robinson	Pain	1998	no	NA		ongoing activity after injury/disease	ferret	male	CCI	non-regenerating	inferior alveolar	mixed	yes	NA	single unit recordings	no	NA	control data not captured	3	7	0	1	0	0	A fibre	conduction velocity	teased inferior alveolar nerve	NA	NA	NA		not provided	not provided	12	0.0975	medium	identified receptive field before they probed for the level of spontaneous activity in a filament	data had to be extracted from figure
	125	125.2	Afferent activity from myelinated inferior alveolar nerve fibers in ferrets after constriction or section and regeneration	U. Bongenhielm, P. P. Robinson	Pain	1998	no	NA		ongoing activity after injury/disease	ferret	male	CCI	non-regenerating	inferior alveolar	mixed	yes	NA	single unit recordings	no	NA	control data not captured	20	20	0	0	1	0	A fibre	conduction velocity	teased inferior alveolar nerve	NA	NA	NA		not provided	not provided	12	0.03	medium	identified receptive field before they probed for the level of spontaneous activity in a filament	data had to be extracted from figure
	125	125.3	Afferent activity from myelinated inferior alveolar nerve fibers in ferrets after constriction or section and regeneration	U. Bongenhielm, P. P. Robinson	Pain	1998	no	NA		ongoing activity after injury/disease	ferret	male	CCI	non-regenerating	inferior alveolar	mixed	yes	NA	single unit recordings	no	NA	control data not captured	40	168	0	0	0	1	A fibre	conduction velocity	teased inferior alveolar nerve	NA	NA	NA		not provided	not provided	12	0.03	medium	identified receptive field before they probed for the level of spontaneous activity in a filament	data had to be extracted from figure
	125	125.4	Afferent activity from myelinated inferior alveolar nerve fibers in ferrets after constriction or section and regeneration	U. Bongenhielm, P. P. Robinson	Pain	1998	no	NA		ongoing activity after injury/disease	ferret	male	nerve section & resuture	regenerating	inferior alveolar	mixed	yes	NA	single unit recordings	no	NA	control data not captured	3	7	0	1	0	0	A fibre	conduction velocity	teased inferior alveolar nerve	NA	NA	NA		not provided	not provided	12	0.0263	medium	identified receptive field before they probed for the level of spontaneous activity in a filament	data had to be extracted from figure
	125	125.5	Afferent activity from myelinated inferior alveolar nerve fibers in ferrets after constriction or section and regeneration	U. Bongenhielm, P. P. Robinson	Pain	1998	no	NA		ongoing activity after injury/disease	ferret	male	nerve section & resuture	regenerating	inferior alveolar	mixed	yes	NA	single unit recordings	no	NA	control data not captured	20	20	0	0	1	0	A fibre	conduction velocity	teased inferior alveolar nerve	NA	NA	NA		not provided	not provided	12	0.0625	medium	identified receptive field before they probed for the level of spontaneous activity in a filament	data had to be extracted from figure
	125	125.6	Afferent activity from myelinated inferior alveolar nerve fibers in ferrets after constriction or section and regeneration	U. Bongenhielm, P. P. Robinson	Pain	1998	no	NA		ongoing activity after injury/disease	ferret	male	nerve section & resuture	regenerating	inferior alveolar	mixed	yes	NA	single unit recordings	no	NA	control data not captured	40	168	0	0	0	1	A fibre	conduction velocity	teased inferior alveolar nerve	NA	NA	NA		not provided	not provided	12	0.0208	medium	identified receptive field before they probed for the level of spontaneous activity in a filament	data had to be extracted from figure
	126	126.1	Urothelial Tight Junction Barrier Dysfunction Sensitizes Bladder Afferents	N. Montalbetti, A. C. Rued, S. N. Taiclet, L. A. Birder, F. A. Kullmann, M. D. Carattino	eNeuro	2017	yes	in vitro	recordings not in vivo
	127	127.1	A study of chemoreceptor and baroreceptor A and C-fibres in the cat carotid nerve	S. J. Fidone, A. Sato	J Physiol	1969	yes	no injury	unsuitable model
	129	129.1	Adult mouse sensory neurons on microelectrode arrays exhibit increased spontaneous and stimulus-evoked activity in the presence of interleukin-6	B. J. Black, R. Atmaramani, R. Kumaraju, S. Plagens, M. Romero-Ortega, G. Dussor, T. J. Price, Z. T. Campbell, J. J. Pancrazio	J Neurophysiol	2018	yes	in vitro	recordings not in vivo
	130	130.1	Changes in activity of vagal bronchopulmonary C fibres by chemical and physical stimuli in the cat	S. Delpierre, C. Grimaud, Y. Jammes, N. Mei	J Physiol	1981	yes	no injury	unsuitable model
	131	131.1	Response properties of antral mechanosensitive afferent fibers and effects of ionotropic glutamate receptor antagonists	J. N. Sengupta, J. Petersen, S. Peles, R. Shaker	Neuroscience	2004	yes	no injury	unsuitable model
	132	132.1	Involvement of substance P in ultraviolet irradiation-induced inflammation in rat skin	C. C. Eschenfelder, J. Benrath, M. Zimmermann, F. Gillardon	Eur J Neurosci	1995	yes	not nerve injury	unsuitable model				UV radiation
	133	133.1	Dopamine modulates carotid nerve responses induced by acetylcholine on the cat petrosal ganglion in vitro	J. Alcayaga, R. Varas, J. Arroyo, R. Iturriaga, P. Zapata	Brain Res	1999	yes	ex vivo	recordings not in vivo
	134	134.1	Localized sympathectomy reduces peripheral nerve regeneration and pain behaviors in two rat neuropathic pain models	W. Xie, J. A. Strong, J. M. Zhang	Pain	2020	no	NA		ongoing activity & sympathetics	rat	both	SNL	non-regenerating	sciatic	mixed	no	total number of filaments missing
	135	135.1	Evaluation of the enantioselective antiallodynic and pharmacokinetic profile of propylisopropylacetamide, a chiral isomer of valproic acid amide	D. Kaufmann, B. Yagen, A. Minert, M. Tal, M. Devor, M. Bialer	Neuropharmacology	2008	no	NA		pharmacology	rat	male	SNL	non-regenerating	sciatic	mixed	no	no quantification of spontaneous activity
	136	136.1	(-)-Hardwickiic Acid and Hautriwaic Acid Induce Antinociception via Blockade of Tetrodotoxin-Sensitive Voltage-Dependent Sodium Channels	S. Cai, S. S. Bellampalli, J. Yu, W. Li, Y. Ji, E. M. K. Wijeratne, A. Dorame, S. Luo, Z. Shan, M. Khanna, A. Moutal, J. M. Streicher, A. A. L. Gunatilaka, R. Khanna	ACS Chem Neurosci	2019	yes	in vitro	recordings not in vivo
	137	137.1	Impulse activity in corneal sensory nerve fibers after photorefractive keratectomy	J. Gallar, M. C. Acosta, A. R. Guti√©rrez, C. Belmonte	Invest Ophthalmol Vis Sci	2007	yes	corneal model	unsuitable model
	138	138.1	Abnormalities of sympathetic vasomotor tone in distal axonal neuropathy	P. M. Satchell	J Neurol Sci	1989	yes	sympathetic fibres	unsuitable fibre type
	139	139.1	Chemosensory burst coding by mouse vomeronasal sensory neurons	H. A. Arnson, T. E. Holy	J Neurophysiol	2011	yes	ex vivo	recordings not in vivo
	141	141.1	Regulation of afferent connectivity in the adult spinal cord by nerve growth factor	G. R. Lewin, J. Winter, S. B. McMahon	Eur J Neurosci	1992	yes	dorsal horn recordings only	unsuitable recording site/type
	142	142.1	[Local injection of alpha, beta-methylene ATP induces excitation of primary afferent fibers in rats]	Q. Zhang, Y. Zhao, Y. L. Tian, Y. Guo, D. Y. Cao, H. S. Wang	Di Yi Jun Yi Da Xue Xue Bao	2005	yes	article not English	article not available in full text and/or English
	143	143.1	Methylene blue induces ongoing activity in rat cutaneous primary afferents and depolarization of DRG neurons via a photosensitive mechanism	M. Kress, M. Petersen, P. W. Reeh	Naunyn Schmiedebergs Arch Pharmacol	1997	yes	no injury	unsuitable model
	144	144.1	Spontaneous activity in denervated mouse diaphragm muscle	J. W. Smith, S. Thesleff	J Physiol	1976	yes	spontaneous activity in muscle	unsuitable fibre type
	145	145.1	Prophylactic topical paeoniflorin prevents mechanical allodynia caused by paclitaxel in mice through adenosine A(1) receptors	T. Andoh, N. Kobayashi, D. Uta, Y. Kuraishi	Phytomedicine	2017	no	NA		ongoing activity after injury/disease	mouse	male	chemotherapy-induced neuropathy	non-traumatic	paclitaxel	NA	no	total number of spontaneously active filaments missing
	146	146.1	Sensitization of meningeal nociceptors: inhibition by naproxen	D. Levy, X. C. Zhang, M. Jakubowski, R. Burstein	Eur J Neurosci	2008	yes	not nerve injury	unsuitable model				inflammatory soup to meninges
	147	147.1	A novel preparation to study rat pancreatic spinal and vagal mechanosensitive afferents in vitro	A. C. Schloithe, K. Sutherland, C. M. Woods, L. A. Blackshaw, J. S. Davison, J. Toouli, G. T. Saccone	Neurogastroenterol Motil	2008	yes	ex vivo	recordings not in vivo
	148	148.1	Activation of primary sensory neurons by the topical application of capsaicin on the epidermis of a re-innervated organotypic human skin model	N. Lebonvallet, J. P. Pennec, C. Le Gall-Ianotto, J. Ch√©ret, C. Jeanmaire, J. L. Carr√©, G. Pauly, L. Misery	Exp Dermatol	2014	yes	in vitro	recordings not in vivo
	149	149.1	The effect of topical turpentine on the functional properties of cutaneous afferents in the anaesthetized rat	K. Leung, B. Lynn	Neurosci Lett	1997	yes	not nerve injury	unsuitable model				turpentine to hindpaw
	151	151.1	Nerve growth factor selectively decreases activity-dependent conduction slowing in mechano-insensitive C-nociceptors	O. Obreja, M. Ringkamp, B. Turnquist, M. Hirth, E. Forsch, R. Rukwied, M. Petersen, M. Schmelz	Pain	2011	yes	not nerve injury	unsuitable model				NGF (intradermal)
	152	152.1	In vitro and intrathecal siRNA mediated K(V)1.1 knock-down in primary sensory neurons	M. D. Baker, Y. C. Chen, S. U. Shah, K. Okuse	Mol Cell Neurosci	2011	yes	in vitro	recordings not in vivo
	153	153.1	[The nature of the background activity in identified neurons of the rat superior cervical ganglion before and after partial denervation of the submandibular gland]	AIa Ivanov	Neirofiziologiia	1989	yes	article not English	article not available in full text and/or English
	154	154.1	Mechanically evoked responses of afferent fibres innervating the guinea-pig's ureter: an in vitro study	F. Cervero, H. Sann	J Physiol	1989	yes	in vitro	recordings not in vivo
	155	155.1	Alteration of spontaneous firing rate of primary myelinated afferents by ATP in adjuvant-induced inflamed rats	Y. H. Zhang, Y. Chen, Z. Q. Zhao	Brain Res Bull	2001	yes	not nerve injury	unsuitable model				CFA
	156	156.1	Activation of KCNQ Channels Suppresses Spontaneous Activity in Dorsal Root Ganglion Neurons and Reduces Chronic Pain after Spinal Cord Injury	Z. Wu, L. Li, F. Xie, J. Du, Y. Zuo, J. A. Frost, S. M. Carlton, E. T. Walters, Q. Yang	J Neurotrauma	2017	yes	spinal cord injury	unsuitable model
	158	158.1	Persistent Electrical Activity in Primary Nociceptors after Spinal Cord Injury Is Maintained by Scaffolded Adenylyl Cyclase and Protein Kinase A and Is Associated with Altered Adenylyl Cyclase Regulation	A. Bavencoffe, Y. Li, Z. Wu, Q. Yang, J. Herrera, E. J. Kennedy, E. T. Walters, C. W. Dessauer	J Neurosci	2016	yes	spinal cord injury	unsuitable model
	159	159.1	The chemokine CXCL1/growth related oncogene increases sodium currents and neuronal excitability in small diameter sensory neurons	J. G. Wang, J. A. Strong, W. Xie, R. H. Yang, D. E. Coyle, D. M. Wick, E. D. Dorsey, J. M. Zhang	Mol Pain	2008	yes	in vitro	recordings not in vivo
	160	160.1	Change in excitability and phenotype of substance P and its receptor in cat Abeta sensory neurons following peripheral inflammation	G. Y. Xu, Z. Q. Zhao	Brain Res	2001	yes	not nerve injury	unsuitable model				carrageenan
	161	161.1	Depiction of Oral Tumor-Induced Trigeminal Afferent Responses Using Single-Fiber Electrophysiology	M. Grayson, A. Furr, S. Ruparel	Sci Rep	2019	yes	not nerve injury	unsuitable model				oral tumour
	162	162.1	Neutralization of endogenous NGF prevents the sensitization of nociceptors supplying inflamed skin	M. Koltzenburg, D. L. Bennett, D. L. Shelton, S. B. McMahon	Eur J Neurosci	1999	yes	not nerve injury	unsuitable model				carrageenan
	163	163.1	Activity-dependent slowing of conduction velocity provides a method for identifying different functional classes of C-fibre in the rat saphenous nerve	M. D. Gee, B. Lynn, B. Cotsell	Neuroscience	1996	yes	no injury	unsuitable model
	164	164.1	Role of TRPM8 Channels in Altered Cold Sensitivity of Corneal Primary Sensory Neurons Induced by Axonal Damage	R. Pina, G. Ugarte, M. Campos, A. Inigo-Portugues, E. Olivares, P. Orio, C. Belmonte, J. Bacigalupo, R. Madrid	J Neurosci	2019	yes	corneal model	unsuitable model
	165	165.1	Morphine directly inhibits nociceptors in inflamed skin	H. N. Wenk, J. D. Brederson, C. N. Honda	J Neurophysiol	2006	yes	not nerve injury	unsuitable model				CFA
	166	166.1	Development of a spontaneously active dorsal root ganglia assay using multiwell multielectrode arrays	K. Newberry, S. Wang, N. Hoque, L. Kiss, M. K. Ahlijanian, J. Herrington, J. D. Graef	J Neurophysiol	2016	yes	in vitro	recordings not in vivo
	167	167.1	Effects of urinary bladder afferents on respiration	R. Schondorf, C. Polosa	J Appl Physiol Respir Environ Exerc Physiol	1980	yes	no injury	unsuitable model
	168	168.1	Nerve growth factor-induced hyperexcitability of rat sensory neuron in culture	N. Kitamura, A. Konno, T. Kuwahara, Y. Komagiri	Biomed Res	2005	yes	in vitro	recordings not in vivo
	169	169.1	Spontaneous and sensory-evoked activity in mouse olfactory sensory neurons with defined odorant receptors	T. Connelly, A. Savigner, M. Ma	J Neurophysiol	2013	yes	in vitro	recordings not in vivo
	170	170.1	Electrophysiological evidence for the reconstitution of chemosensory units in co-cultures of carotid body and nodose ganglion neurons	J. Alcayaga, C. Eyzaguirre	Brain Res	1990	yes	in vitro	recordings not in vivo
	171	171.1	Specific enhancement by fentanyl of the effects of intrathecal bupivacaine on nociceptive afferent but not on sympathetic efferent pathways in dogs	C. Wang, M. K. Chakrabarti, J. G. Whitwam	Anesthesiology	1993	yes	sympathetic fibres	unsuitable fibre type
	172	172.1	TRPV1 channels make major contributions to behavioral hypersensitivity and spontaneous activity in nociceptors after spinal cord injury	Z. Wu, Q. Yang, R. J. Crook, R. G. O'Neil, E. T. Walters	Pain	2013	yes	spinal cord injury	unsuitable model
	173	173.1	Blunted sympathetic neurovascular transduction during normotensive pregnancy	C. D. Steinback, G. M. Fraser, C. W. Usselman, L. M. Reyes, C. G. Julian, M. K. Stickland, R. S. Chari, R. Khurana, S. T. Davidge, M. H. Davenport	J Physiol	2019	yes	sympathetic fibres	unsuitable fibre type
	174	174.1	Functional impact of the hyperpolarization-activated current on the excitability of myelinated A-type vagal afferent neurons in the rat	Y. H. Zhou, L. H. Sun, Z. H. Liu, G. Bu, X. P. Pang, S. C. Sun, G. F. Qiao, B. Y. Li, J. H. Schild	Clin Exp Pharmacol Physiol	2010	yes	sympathetic fibres	unsuitable fibre type
	175	175.1	Peripheral nerve injury triggers noradrenergic sprouting within dorsal root ganglia	E. M. McLachlan, W. J√§nig, M. Devor, M. Michaelis	Nature	1993	no	NA		ongoing activity & sympathetics	rat	male	neuroma	non-regenerating	sciatic	mixed	no	no quantification of spontaneous activity
	176	176.1	Chronic dry eye induced corneal hypersensitivity, neuroinflammatory responses, and synaptic plasticity in the mouse trigeminal brainstem	D. Fakih, Z. Zhao, P. Nicolle, E. Reboussin, F. Joubert, J. Luzu, A. Labb√©, W. Rost√®ne, C. Baudouin, S. M√©lik Parsadaniantz, A. R√©aux-Le Goazigo	J Neuroinflammation	2019	yes	corneal model	unsuitable model
	177	177.1	Nociceptors as chronic drivers of pain and hyperreflexia after spinal cord injury: an adaptive-maladaptive hyperfunctional state hypothesis	E. T. Walters	Front Physiol	2012	yes	review	review
	178	178.1	Characterisation of One Class of Group III Sensory Neurons Innervating Abdominal Muscles of the Mouse	R. A. Peterson, C. M. Barry, L. Wiklendt, S. J. H. Brookes	Neuroscience	2019	yes	ex vivo	recordings not in vivo
	180	180.1	Governing role of primary afferent drive in increased excitation of spinal nociceptive neurons in a model of sciatic neuropathy	G. M. Pitcher, J. L. Henry	Exp Neurol	2008	yes	dorsal horn recordings only	unsuitable recording site/type
	182	182.1	Analgesic effect of intrathecal morphine demonstrated in ascending nociceptive activity in the rat spinal cord an in effectiveness of caerulein and cholecystokinin octapeptide	T. Doi, I. Jurna	Brain Res	1982	yes	dorsal horn recordings only	unsuitable recording site/type
	183	183.1	Hyper-excitability in low threshold mechanical A fibers is potentially involved in scorpion BmK sting pain	Y. Liu, Z. T. Bai, X. H. Feng, W. P. Li, H. T. Yang, J. J. Zhou, Y. H. Ji	Brain Res Bull	2009	yes	not nerve injury	unsuitable model				venom (scorpion)
	184	184.1	Regenerating sprouts of axotomized cat muscle afferents express characteristic firing patterns to mechanical stimulation	R. D. Johnson, J. B. Munson	J Neurophysiol	1991	no	NA		ongoing activity after injury/disease	cat	unclear	transection	regenerating	gastrocnemius	muscle	yes	NA	single unit recordings	no	NA	control data not captured	6	6	0	1	0	0	A fibre	conduction velocity & peripheral stimulation	teased L7-S1 dorsal roots	NA	NA	NA		38	not provided	5	0.14	medium		data had to be extracted from figure
	184	184.2	Regenerating sprouts of axotomized cat muscle afferents express characteristic firing patterns to mechanical stimulation	R. D. Johnson, J. B. Munson	J Neurophysiol	1991	no	NA		ongoing activity after injury/disease	cat	unclear	transection	regenerating	gastrocnemius	muscle	yes	NA	single unit recordings	no	NA	control data not captured	6	6	0	1	0	0	A fibre	conduction velocity & peripheral stimulation	teased L7-S1 dorsal roots	NA	NA	NA		38	not provided	5	0.7	medium		data had to be extracted from figure
	184	184.3	Regenerating sprouts of axotomized cat muscle afferents express characteristic firing patterns to mechanical stimulation	R. D. Johnson, J. B. Munson	J Neurophysiol	1991	no	NA		ongoing activity after injury/disease	cat	unclear	transection	regenerating	cutaneous	cutaneous	yes	NA	single unit recordings	no	NA	control data not captured	6	6	0	1	0	0	unclear	conduction velocity & peripheral stimulation	teased L7-S1 dorsal roots	NA	NA	NA		38	not provided	5	0.05	medium		data had to be extracted from figure
	185	185.1	A study of compounds which initiate and block nerve impulses in the perfused rabbit liver	W. H. Andrews, J. Orbach	Br J Pharmacol	1973	yes	ex vivo	recordings not in vivo
	186	186.1	NaV1.5 sodium channel window currents contribute to spontaneous firing in olfactory sensory neurons	C. T. Frenz, A. Hansen, N. D. Dupuis, N. Shultz, S. R. Levinson, T. E. Finger, V. E. Dionne	J Neurophysiol	2014	yes	ex vivo	recordings not in vivo
	187	187.1	GCaMP as an indirect measure of electrical activity in rat trigeminal ganglion neurons	J. E. Hartung, M. S. Gold	Cell Calcium	2020	yes	in vitro	recordings not in vivo
	188	188.1	Frequency of spontaneous impulsation in rat cervical symphetic nerve preganglionic fibres after chemical sympathectomy	V. B. Koshelev, I. M. Rodionov, I. B. Tsorin	Experientia	1979	yes	sympathetic fibres	unsuitable fibre type
	189	189.1	Constitutive activity of transient receptor potential vanilloid type 1 triggers spontaneous firing in nerve growth factor-treated dorsal root ganglion neurons of rats	N. Kitamura, E. Nagami, Y. Matsushita, T. Kayano, I. Shibuya	IBRO Rep	2018	yes	in vitro	recordings not in vivo
	190	190.1	Functional properties of afferent fibers supplying reproductive and other pelvic organs in pelvic nerve of female rat	K. J. Berkley, H. Hotta, A. Robbins, Y. Sato	J Neurophysiol	1990	yes	no injury	unsuitable model
	191	191.1	Na-beta4 regulates fast resurgent sodium currents and excitability in sensory neurons	C. Barbosa, Z. Y. Tan, R. Wang, W. Xie, J. A. Strong, R. R. Patel, M. R. Vasko, J. M. Zhang, T. R. Cummins	Mol Pain		yes	in vitro	recordings not in vivo
	192	192.1	Electrophysiologic recording and thermodynamic modeling demonstrate that helium-neon laser irradiation does not affect peripheral Adelta- or C-fiber nociceptors	D. Jarvis, M. B. MacIver, D. L. Tanelian	Pain	1990	yes	corneal model	unsuitable model
	193	193.1	Sensitization of knee-innervating sensory neurons by tumor necrosis factor-Œ± activated fibroblast-like synoviocytes: an in vitro, co-culture model of inflammatory pain	S. Chakrabarti, Z. Hore, L. A. Pattison, S. Lalnunhlimi, C. N. Bhebhe, G. Callejo, D. C. Bulmer, L. S. Taams, F. Denk, E. St John Smith	Pain	2020	yes	not nerve injury	unsuitable model				joint inflammation
	194	194.1	Functional and Morphologic Alterations in Mechanical, Polymodal, and Cold Sensory Nerve Fibers of the Cornea Following Photorefractive Keratectomy	F. Bech, O. Gonz√°lez-Gonz√°lez, E. Artime, J. Serrano, I. Alcalde, J. Gallar, J. Merayo-Lloves, C. Belmonte	Invest Ophthalmol Vis Sci	2018	yes	corneal model	unsuitable model
	195	195.1	Sensitisation of visceral afferents by nerve growth factor in the adult rat	N. Dmitrieva, S. B. McMahon	Pain	1996	yes	not nerve injury	unsuitable model				NGF (intrabladder)
	196	196.1	Characterization of upper thoracic spinal neurons receiving noxious cardiac and/or somatic inputs in diabetic rats	M. L. Ghorbani, C. Qin, M. Wu, J. P. Farber, M. Sheykhzade, B. Fjalland, N. C. Nyborg, R. D. Foreman	Auton Neurosci	2011	yes	not nerve injury	unsuitable model				diabetes (STZ)
	197	197.1	Impaired inhibitory G-protein function contributes to increased calcium currents in rats with diabetic neuropathy	K. E. Hall, J. Liu, A. A. Sima, J. W. Wiley	J Neurophysiol	2001	yes	not nerve injury	unsuitable model				diabetes (STZ)
	198	198.1	Failure of action potential propagation in sensory neurons: mechanisms and loss of afferent filtering in C-type units after painful nerve injury	G. Gemes, A. Koopmeiners, M. Rigaud, P. Lirk, D. Sapunar, M. L. Bangaru, D. Vilceanu, S. R. Garrison, M. Ljubkovic, S. J. Mueller, C. L. Stucky, Q. H. Hogan	J Physiol	2013	yes	ex vivo	recordings not in vivo
	199	199.1	Axotomy-induced changes in activity-dependent slowing in peripheral nerve fibres: role of hyperpolarization-activated/HCN channel current	I. Mazo, I. Rivera-Arconada, C. Roza	Eur J Pain	2013	yes	ex vivo	recordings not in vivo
	200	200.1	Interleukin-10 down-regulates voltage gated sodium channels in rat dorsal root ganglion neurons	K. F. Shen, H. Q. Zhu, X. H. Wei, J. Wang, Y. Y. Li, R. P. Pang, X. G. Liu	Exp Neurol	2013	yes	in vitro	recordings not in vivo
	201	201.1	Relationship between the firing frequency of injured peripheral neurons and inhibition of firing by sodium channel blockers	A. M. Ritter, C. Ritchie, W. J. Martin	J Pain	2007	no	NA		pharmacology	rat	male	SNL	non-regenerating	sciatic	mixed	no	total number of spontaneously active filaments missing
	203	203.1	Coupling between fibres involved in sensory nerve neuromata in cats	S. J. Lisney, C. M. Pover	J Neurol Sci	1983	no	NA		ongoing activity after injury/disease	cat	unclear	neuroma	non-regenerating	sural	cutaneous	no	total number of filaments missing
	204	204.1	Transient action of the endothelial constitutive nitric oxide synthase (ecNOS) mediates the development of thermal hypersensitivity following peripheral nerve injury	D. Levy, M. Tal, A.Hoeke, D. W. Zochodne	Eur J Neurosci	2000	no	NA		pharmacology	rat	male	CCI	non-regenerating	sciatic	mixed	yes	NA	single unit recordings	no	NA	control data not captured	2	2	1	0	0	0	A fibre	spike shape	teased sciatic nerve	NA	NA	NA		397	172	17	0.433249	medium	fibres were found via mechanical probing, but then both spontaneously active and silent fibres included.
	204	204.2	Transient action of the endothelial constitutive nitric oxide synthase (ecNOS) mediates the development of thermal hypersensitivity following peripheral nerve injury	D. Levy, M. Tal, A.Hoeke, D. W. Zochodne	Eur J Neurosci	2000	no	NA		pharmacology	rat	male	CCI	non-regenerating	sciatic	mixed	yes	NA	single unit recordings	no	NA	control data not captured	14	14	0	0	1	0	A fibre	spike shape	teased sciatic nerve	NA	NA	NA		287	191	10	0.665505	medium	fibres were found via mechanical probing, but then both spontaneously active and silent fibres included.
	205	205.1	Neuropathic Nav1.3-mediated sensitization to P2X activation is regulated by protein kinase C	G. Mo, R. Grant, D. O'Donnell, D. S. Ragsdale, C. Q. Cao, P. S√©gu√©la	Mol Pain	2011	yes	in vitro	recordings not in vivo
	206	206.1	Ongoing activity in peripheral nerve: injury discharge	P. D. Wall, S. Waxman, A. I. Basbaum	Exp Neurol	1974	no	NA		ongoing activity after injury/disease	cat	unclear	CCI	non-regenerating	sural	cutaneous	no	no quantification of spontaneous activity
	207	207.1	Dynamic changes of mechanically activated channels and K+ channels at injury site of peripheral nerve in rat	Y. Ling, Y. Xie	Sci China C Life Sci	1996	yes	article not English	article not available in full text and/or English
	208	208.1	Spinal nerve injury enhances subthreshold membrane potential oscillations in DRG neurons: relation to neuropathic pain	C. N. Liu, M. Michaelis, R. Amir, M. Devor	J Neurophysiol	2000	yes	in vitro	recordings not in vivo
	209	209.1	TNF-alpha enhances the currents of voltage gated sodium channels in uninjured dorsal root ganglion neurons following motor nerve injury	X. Chen, R. P. Pang, K. F. Shen, M. Zimmermann, W. J. Xin, Y. Y. Li, X. G. Liu	Exp Neurol	2011	yes	in vitro	recordings not in vivo
	210	210.1	Effects of adrenergic stimulus on the activities of Ca2+ and K+ channels of dorsal root ganglion neurons in a neuropathic pain model	Y. Honma, M. Yamakage, T. Ninomiya	Brain Res	1999	yes	in vitro	recordings not in vivo
	211	211.1	Ephaptic transmission in chronically damaged peripheral nerves	Z. Seltzer, M. Devor	Neurology	1979	yes	full text not available	article not available in full text and/or English
	212	212.1	Enhancement of GABAA receptor-mediated conductances induced by nerve injury in a subclass of sensory neurons	A. A. Oyelese, D. L. Eng, G. B. Richerson, J. D. Kocsis	J Neurophysiol	1995	yes	in vitro	recordings not in vivo
	213	213.1	Ectopic alpha2-adrenoceptors couple to N-type Ca2+ channels in axotomized rat sensory neurons	F. A. Abdulla, P. A. Smith	J Neurosci	1997	yes	in vitro	recordings not in vivo
	214	214.1	Altered potassium channel distribution and composition in myelinated axons suppresses hyperexcitability following injury	M. Calvo, N. Richards, A. B. Schmid, A. Barroso, L. Zhu, D. Ivulic, N. Zhu, P. Anwandter, M. A. Bhat, F. A. Court, S. B. McMahon, D. L. Bennett	Elife	2016	no	NA		ion channels and ongoing activity	rat	male	SNL	non-regenerating	sciatic	mixed	yes	NA	single unit recordings	no	NA	naïve	2	2	1	0	0	0	A fibre	conduction velocity & peripheral stimulation	teased L5 dorsal root	222	10	10	0.045045	291	64	4	0.219931	low	spontaneous activity was recorded first	not clear which of these were from the Chung model and which of these were from a neuroma model. Data mixed together
	214	214.2	Altered potassium channel distribution and composition in myelinated axons suppresses hyperexcitability following injury	M. Calvo, N. Richards, A. B. Schmid, A. Barroso, L. Zhu, D. Ivulic, N. Zhu, P. Anwandter, M. A. Bhat, F. A. Court, S. B. McMahon, D. L. Bennett	Elife	2016	no	NA		ion channels and ongoing activity	rat	male	SNL	non-regenerating	sciatic	mixed	yes	NA	single unit recordings	no	NA	control data not captured	7	7	0	1	0	0	A fibre	conduction velocity & peripheral stimulation	teased L5 dorsal root	NA	NA	NA		241	15	7	0.0622407	low	spontaneous activity was recorded first	not clear which of these were from the Chung model and which of these were from a neuroma model. Data mixed together
	214	214.3	Altered potassium channel distribution and composition in myelinated axons suppresses hyperexcitability following injury	M. Calvo, N. Richards, A. B. Schmid, A. Barroso, L. Zhu, D. Ivulic, N. Zhu, P. Anwandter, M. A. Bhat, F. A. Court, S. B. McMahon, D. L. Bennett	Elife	2016	no	NA		ion channels and ongoing activity	rat	male	SNL	non-regenerating	sciatic	mixed	yes	NA	single unit recordings	no	NA	control data not captured	21	21	0	0	1	0	A fibre	conduction velocity & peripheral stimulation	teased L5 dorsal root	NA	NA	NA		237	6	7	0.0253165	low	spontaneous activity was recorded first	not clear which of these were from the Chung model and which of these were from a neuroma model. Data mixed together
	215	215.1	Expression of inwardly rectifying potassium channels by an inducible adenoviral vector reduced the neuronal hyperexcitability and hyperalgesia produced by chronic compression of the spinal ganglion	C. Ma, J. Rosenzweig, P. Zhang, D. C. Johns, R. H. LaMotte	Mol Pain	2010	no	NA		ion channels and ongoing activity	rat	female	CCD (chronic compression of DRG)	non-regenerating	sciatic	mixed	yes	NA	intracellular	no	NA	control data not captured	3	5	0	1	0	0	unclear	not described	L4 DRG	NA	NA	NA		NA	NA	6	0.114	medium	do not comment on when spontaneous activity was recorded
	216	216.1	Suppression of neuropathic pain by selective silencing of dorsal root ganglion ectopia using nonblocking concentrations of lidocaine	S. L. Yatziv, M. Devor	Pain	2019	yes	no electrophysiological data	missing data																					not described
	217	217.1	Oscillatory mechanism in primary sensory neurones	R. Amir, C. N. Liu, J. D. Kocsis, M. Devor	Brain	2002	yes	in vitro	recordings not in vivo
	218	218.1	Positive shift of Nav1.8 current inactivation curve in injured neurons causes neuropathic pain following chronic constriction injury	G. Li, X. Liu, J. Du, J. Chen, F. She, C. Wu, C. Li	Mol Med Rep	2015	yes	in vitro	recordings not in vivo
	219	219.1	Interleukin-10 reduces scarring and enhances regeneration at a site of sciatic nerve repair	S. Atkins, A. R. Loescher, F. M. Boissonade, K. G. Smith, N. Occleston, S. O'Kane, M. W. Ferguson, P. P. Robinson	J Peripher Nerv Syst	2007	no	NA		ongoing activity after injury/disease	mouse	unclear	transection	regenerating	sciatic	mixed	no	no recording of spontaneous activity
	220	220.1	Conditional knockout of Na(V)1.6 in adult mice ameliorates neuropathic pain	L. Chen, J. Huang, P. Zhao, A. K. Persson, F. B. Dib-Hajj, X. Cheng, A. Tan, S. G. Waxman, S. D. Dib-Hajj	Sci Rep	2018	yes	in vitro	recordings not in vivo
	221	221.1	Algesics excite axotomised afferent nerve fibres within the first hours following nerve transection in rats	M. Michaelis, C. Vogel, K. H. Blenk, W. Jaenig	Pain	1997	no	NA		ongoing activity after injury/disease	rat	both	nerve ligation and transection	non-regenerating	sural	cutaneous	no	only response to chemical stimuli was recorded
	222	222.1	Amplified parabrachial nucleus activity in a rat model of trigeminal neuropathic pain	O. Uddin, P. Studlack, T. Akintola, C. Raver, A. Castro, R. Masri, A. Keller	Neurobiol Pain	2018	yes	parabrachial recordings only	unsuitable recording site/type
	223	223.1	Interleukin-10 resolves pain hypersensitivity induced by cisplatin by reversing sensory neuron hyperexcitability	G. Laumet, A. Bavencoffe, J. D. Edralin, X. J. Huo, E. T. Walters, R. Dantzer, C. J. Heijnen, A. Kavelaars	Pain	2020	yes	in vitro	recordings not in vivo
	225	225.1	Inflammatory hyperalgesia: a role for the C-fiber sensory neuron cell body?	E. J. Katz, M. S. Gold	J Pain	2006	yes	not nerve injury	unsuitable model				CFA
	226	226.1	Formalin-evoked activity in identified primary afferent fibers: systemic lidocaine suppresses phase-2 activity	S. Puig, L. S. Sorkin	Pain	1996	yes	not nerve injury	unsuitable model				formalin
	227	227.1	Special types of spontaneous electrical activity in radiogenic nerve injuries	M. Stoehr	Muscle Nerve	1982	yes	full text not available	article not available in full text and/or English
Second Round of Data Extractions	230	230.1	Early Onset of Spontaneous Activity in Uninjured C-Fiber Nociceptors after Injury to Neighboring Nerve Fibers	G. Wu, M. Ringkamp,T. V. Hartke, B. B. Murinson, J. N. Campbell, J.W. Griffin, R. A. Meyer	J Neurosci	2001	no	NA		ongoing activity in injured vs. intact neurons	rat	male	SNL	non-regenerating	sciatic	mixed	yes	NA	single unit recordings	no	NA	naïve	1	1	1	0	0	0	nociceptor	not described	teased L4 spinal nerve	47	not provided	4	0.09	41	not provided	3	0.45	medium	total number of C fibres in filament determined via electrical stimulation	high incidence of spontaneous activity - given that this is uninjured root - confound of unintended surgical damage? extracted data from Figure 2
	230	230.2	Early Onset of Spontaneous Activity in Uninjured C-Fiber Nociceptors after Injury to Neighboring Nerve Fibers	G. Wu, M. Ringkamp,T. V. Hartke, B. B. Murinson, J. N. Campbell, J.W. Griffin, R. A. Meyer	J Neurosci	2001	no	NA		ongoing activity in injured vs. intact neurons	rat	male	SNL	non-regenerating	sciatic	mixed	yes	NA	single unit recordings	no	NA	naïve	2	2	1	0	0	0	nociceptor	not described	teased L4 spinal nerve	NA	NA	NA		24	not provided	3	0.35	medium	total number of C fibres in filament determined via electrical stimulation	high incidence of spontaneous activity - given that this is uninjured root - confound of unintended surgical damage? extracted data from Figure 3
	230	230.3	Early Onset of Spontaneous Activity in Uninjured C-Fiber Nociceptors after Injury to Neighboring Nerve Fibers	G. Wu, M. Ringkamp,T. V. Hartke, B. B. Murinson, J. N. Campbell, J.W. Griffin, R. A. Meyer	J Neurosci	2001	no	NA		ongoing activity in injured vs. intact neurons	rat	male	SNL	non-regenerating	sciatic	mixed	yes	NA	single unit recordings	no	NA	naïve	7	7	0	1	0	0	nociceptor	not described	teased L4 spinal nerve	53	3	not provided	0.0566038	15	9	3	0.6	medium	total number of C fibres in filament determined via electrical stimulation	high incidence of spontaneous activity - given that this is uninjured root - confound of unintended surgical damage? extracted data from Figure 4
	231	231.1	Tactile allodynia in the absence of C-fiber activation: altered firing properties of DRG neurons following spinal nerve injury	C-N. Liu, P.D. Wall, E. Ben-Dora, M. Michaelisc , R. Amira , M. Devor	Pain	2000	no	NA		ongoing activity after injury/disease	rat	male	SNL	non-regenerating	sciatic	mixed	yes	NA	single unit recordings	no	NA	control data not captured	0.666667	0.666667	1	0	0	0	A fibre	conduction velocity	teased L5 dorsal root	NA	NA	NA		896	50	11	0.0558036	high	only included those filaments in which spontaneous activity could be observed after 2min
	231	231.2	Tactile allodynia in the absence of C-fiber activation: altered firing properties of DRG neurons following spinal nerve injury	C-N. Liu, P.D. Wall, E. Ben-Dora, M. Michaelisc , R. Amira , M. Devor	Pain	2000	no	NA		ongoing activity after injury/disease	rat	male	SNL	non-regenerating	sciatic	mixed	yes	NA	single unit recordings	no	NA	control data not captured	0.833333	3	0	1	0	0	A fibre	conduction velocity	teased L5 dorsal root	NA	NA	NA		385	129	7	0.335065	high	only included those filaments in which spontaneous activity could be observed after 2min
	231	231.3	Tactile allodynia in the absence of C-fiber activation: altered firing properties of DRG neurons following spinal nerve injury	C-N. Liu, P.D. Wall, E. Ben-Dora, M. Michaelisc , R. Amira , M. Devor	Pain	2000	no	NA		ongoing activity after injury/disease	rat	male	SNL	non-regenerating	sciatic	mixed	yes	NA	single unit recordings	no	NA	control data not captured	5	9	0	0	1	0	A fibre	conduction velocity	teased L5 dorsal root	NA	NA	NA		159	24	2	0.150943	high	only included those filaments in which spontaneous activity could be observed after 2min
	231	231.4	Tactile allodynia in the absence of C-fiber activation: altered firing properties of DRG neurons following spinal nerve injury	C-N. Liu, P.D. Wall, E. Ben-Dora, M. Michaelisc , R. Amira , M. Devor	Pain	2000	no	NA		ongoing activity after injury/disease	rat	male	SNL	non-regenerating	sciatic	mixed	yes	NA	single unit recordings	no	NA	control data not captured	21	23	0	0	0	1	A fibre	conduction velocity	teased L5 dorsal root	NA	NA	NA		104	15	2	0.144231	high	only included those filaments in which spontaneous activity could be observed after 2min
	231	231.5	Tactile allodynia in the absence of C-fiber activation: altered firing properties of DRG neurons following spinal nerve injury	C-N. Liu, P.D. Wall, E. Ben-Dora, M. Michaelisc , R. Amira , M. Devor	Pain	2000	no	NA		ongoing activity after injury/disease	rat	male	SNL	non-regenerating	sciatic	mixed	yes	NA	single unit recordings	no	NA	control data not captured	0.833333	3	0	1	0	0	nociceptor	conduction velocity	teased L5 dorsal root	NA	NA	NA		767	0	not provided	0	high	only included those filaments in which spontaneous activity could be observed after 2min
	231	231.6	Tactile allodynia in the absence of C-fiber activation: altered firing properties of DRG neurons following spinal nerve injury	C-N. Liu, P.D. Wall, E. Ben-Dora, M. Michaelisc , R. Amira , M. Devor	Pain	2000	no	NA		ongoing activity after injury/disease	rat	male	nerve crush	regenerating	sciatic	mixed	yes	NA	single unit recordings	no	NA	control data not captured	0.833333	3	0	1	0	0	A fibre	conduction velocity	teased L5 dorsal root	NA	NA	NA		93	not provided	3	0.246	high	only included those filaments in which spontaneous activity could be observed after 2min
	232	232.1	Potent Analgesic Effects of GDNF in Neuropathic Pain States	T. J. Boucher,K. Okuse, D. H. Bennett,J. B. Munson,J. N. Wood,S. B. McMahon	Science	2000	no	NA		ongoing activity after injury/disease	rat	unclear	SNL	non-regenerating	sciatic	mixed	yes	NA	single unit recordings	yes	GDNF	vehicle	3	3	0	1	0	0	A fibre	not described	teased L5 dorsal root	NA	NA	NA		not provided	not provided	not provided	0.31	medium	focus on GDNF, link to online supplementary methods no longer functional
	232	232.2	Potent Analgesic Effects of GDNF in Neuropathic Pain States	T. J. Boucher,K. Okuse, D. H. Bennett,J. B. Munson,J. N. Wood,S. B. McMahon	Science	2000	no	NA		ongoing activity after injury/disease	rat	unclear	SNL	non-regenerating	sciatic	mixed	yes	NA	single unit recordings	yes	GDNF	vehicle	7	7	0	1	0	0	A fibre	not described	teased L5 dorsal root	NA	NA	NA		not provided	not provided	not provided	0.19	medium	focus on GDNF, link to online supplementary methods no longer functional
	232	232.3	Potent Analgesic Effects of GDNF in Neuropathic Pain States	T. J. Boucher,K. Okuse, D. H. Bennett,J. B. Munson,J. N. Wood,S. B. McMahon	Science	2000	no	NA		ongoing activity after injury/disease	rat	unclear	SNL	non-regenerating	sciatic	mixed	yes	NA	single unit recordings	yes	GDNF	vehicle	3	7	0	1	0	0	nociceptor	not described	teased L5 dorsal root	NA	NA	NA		197	0	not provided	0	medium	focus on GDNF, link to online supplementary methods no longer functional
	232	232.4	Potent Analgesic Effects of GDNF in Neuropathic Pain States	T. J. Boucher,K. Okuse, D. H. Bennett,J. B. Munson,J. N. Wood,S. B. McMahon	Science	2000	no	NA		ongoing activity after injury/disease	rat	unclear	SNL	non-regenerating	sciatic	mixed	yes	NA	single unit recordings	yes	GDNF	vehicle	3	3	0	1	0	0	A fibre	not described	teased L4 dorsal root	NA	NA	NA		270	not provided	not provided	0.14	medium	focus on GDNF, link to online supplementary methods no longer functional
	233	233.1	Onset of a painful peripheral neuropathy in rat: a partial and differential deafferentation and spontaneous discharge in A beta and A delta primary afferent neurons	K. C. Kajander, G. J. Bennett	J Neurophysiol	1992	no	NA		ongoing activity after injury/disease	rat	male	CCI	non-regenerating	sciatic	mixed	yes	NA	single unit recordings	no	NA	control data not captured	1	3	0	1	0	0	A beta	conduction velocity	teased L4-L6 dorsal root	NA	NA	NA		181	not provided	not provided	0.3	low	write how they avoid using RF searches to avoid sensitization
	233	233.2	Onset of a painful peripheral neuropathy in rat: a partial and differential deafferentation and spontaneous discharge in A beta and A delta primary afferent neurons	K. C. Kajander, G. J. Bennett	J Neurophysiol	1992	no	NA		ongoing activity after injury/disease	rat	male	CCI	non-regenerating	sciatic	mixed	yes	NA	single unit recordings	no	NA	control data not captured	1	3	0	1	0	0	A delta	conduction velocity	teased L4-L6 dorsal root	NA	NA	NA		135	not provided	not provided	0.15	low	write how they avoid using RF searches to avoid sensitization
	233	233.3	Onset of a painful peripheral neuropathy in rat: a partial and differential deafferentation and spontaneous discharge in A beta and A delta primary afferent neurons	K. C. Kajander, G. J. Bennett	J Neurophysiol	1993	no	NA		ongoing activity after injury/disease	rat	male	CCI	non-regenerating	sciatic	mixed	yes	NA	single unit recordings	no	NA	control data not captured	1	3	0	1	0	0	nociceptor	conduction velocity	teased L4-L6 dorsal root	NA	NA	NA		60	2	not provided	0.0333333	low	write how they avoid using RF searches to avoid sensitization
	234	234.1	An electrophysiological study of dorsal horn neurons in the spinal cord of rats with an experimental peripheral neuropathy	J. M. Laird, and G. J. Bennett		1993	yes	dorsal horn recordings only	unsuitable recording site/type
	235	235.1	Characteristics of A- and C-fibers ending in a sensory nerve neuroma in the rat	E. Welk, J. D. Leah, and M. Zimmermann	J Neurophysiol	1990	no	NA		ongoing activity after injury/disease	rat	male	nerve ligation and transection	non-regenerating	saphenous	cutaneous	yes	NA	single unit recordings	no	NA	control data not captured	8	8	0	0	1	0	nociceptor	conduction velocity	teased saphenous nerve	NA	NA	NA		not provided	not provided	4	3	medium	nothing specific about sensitization	data had to be extracted from figure
	235	235.2	Characteristics of A- and C-fibers ending in a sensory nerve neuroma in the rat	E. Welk, J. D. Leah, and M. Zimmermann	J Neurophysiol	1990	no	NA		ongoing activity after injury/disease	rat	male	nerve ligation and transection	non-regenerating	saphenous	cutaneous	yes	NA	single unit recordings	no	NA	control data not captured	16	30	0	0	0	1	nociceptor	conduction velocity	teased saphenous nerve	NA	NA	NA		not provided	not provided	11	5.72727	medium	nothing specific about sensitization	data had to be extracted from figure
	235	235.3	Characteristics of A- and C-fibers ending in a sensory nerve neuroma in the rat	E. Welk, J. D. Leah, and M. Zimmermann	J Neurophysiol	1990	no	NA		ongoing activity after injury/disease	rat	male	nerve ligation and transection	non-regenerating	saphenous	cutaneous	yes	NA	single unit recordings	no	NA	control data not captured	32	66	0	0	0	1	nociceptor	conduction velocity	teased saphenous nerve	NA	NA	NA		not provided	not provided	5	4.2	medium	nothing specific about sensitization	data had to be extracted from figure
	236	236.1	Effects of systemic carbamazepine and gabapentin on spinal neuronal responses in spinal nerve ligated rats	V. Chapman, R. Suzuki, H. L. Chamarette, L. J. Rygh, A. H. Dickenson	Pain	1998	yes	dorsal horn recordings only	unsuitable recording site/type
	237	237.1	Partial nerve injury induces electrophysiological Possible relationships to aspects of peripheral neuropathic pain and paresthesias	L. Djouhri, X. Fang, S. Koutsikou, S. N. Lawson	Pain	2012	no	NA		ongoing activity in injured vs. intact neurons	rat	female	SNL	non-regenerating	sciatic	mixed	yes	NA	intracellular	no	NA	naïve	7	7	0	1	0	0	nociceptor	conduction velocity	L4 DRG	21	0	not provided	0	11	4	9	0.363636	low	recorded sponatenous activity prior to search with natural stimuli
	237	237.2	Partial nerve injury induces electrophysiological Possible relationships to aspects of peripheral neuropathic pain and paresthesias	L. Djouhri, X. Fang, S. Koutsikou, S. N. Lawson	Pain	2012	no	NA		ongoing activity in injured vs. intact neurons	rat	female	SNL	non-regenerating	sciatic	mixed	yes	NA	intracellular	no	NA	naïve	7	7	0	1	0	0	A delta	conduction velocity	L4 DRG	13	0	not provided	0	8	2	9	0.25	low	recorded sponatenous activity prior to search with natural stimuli
	237	237.3	Partial nerve injury induces electrophysiological Possible relationships to aspects of peripheral neuropathic pain and paresthesias	L. Djouhri, X. Fang, S. Koutsikou, S. N. Lawson	Pain	2012	no	NA		ongoing activity in injured vs. intact neurons	rat	female	SNL	non-regenerating	sciatic	mixed	yes	NA	intracellular	no	NA	naïve	7	7	0	1	0	0	A beta	conduction velocity	L4 DRG	39	0	not provided	0	32	4	9	0.125	low	recorded sponatenous activity prior to search with natural stimuli
	237	237.4	Partial nerve injury induces electrophysiological Possible relationships to aspects of peripheral neuropathic pain and paresthesias	L. Djouhri, X. Fang, S. Koutsikou, S. N. Lawson	Pain	2012	no	NA		ongoing activity in injured vs. intact neurons	rat	female	SNL (L5 and additional L4 ligation)	non-regenerating	sciatic	mixed	yes	NA	intracellular	no	NA	control data not captured	7	7	0	1	0	0	nociceptor	conduction velocity	L4 DRG	NA	NA	NA		21	7	18	0.333333	low	recorded sponatenous activity prior to search with natural stimuli
	237	237.5	Partial nerve injury induces electrophysiological Possible relationships to aspects of peripheral neuropathic pain and paresthesias	L. Djouhri, X. Fang, S. Koutsikou, S. N. Lawson	Pain	2012	no	NA		ongoing activity in injured vs. intact neurons	rat	female	SNL (L5 and additional L4 ligation)	non-regenerating	sciatic	mixed	yes	NA	intracellular	no	NA	control data not captured	7	7	0	1	0	0	A delta	conduction velocity	L4 DRG	NA	NA	NA		6	1	18	0.166667	low	recorded sponatenous activity prior to search with natural stimuli
	237	237.6	Partial nerve injury induces electrophysiological Possible relationships to aspects of peripheral neuropathic pain and paresthesias	L. Djouhri, X. Fang, S. Koutsikou, S. N. Lawson	Pain	2012	no	NA		ongoing activity in injured vs. intact neurons	rat	female	SNL (L5 and additional L4 ligation)	non-regenerating	sciatic	mixed	yes	NA	intracellular	no	NA	control data not captured	7	7	0	1	0	0	A beta	conduction velocity	L4 DRG	NA	NA	NA		23	5	18	0.217391	low	recorded sponatenous activity prior to search with natural stimuli
	238	238.1	Spontaneous pain, both neuropathic and inflammatory, is related to frequency of spontaneous firing in intact C-fiber nociceptors	L. Djouhri, X.Fang, S. Koutsikou, S. N. Lawson	J Neurosci	2006	no	NA		ongoing activity after injury/disease	rat	female	SNL (L5 and additional L4 ligation)	non-regenerating	sciatic	mixed	yes	NA	intracellular	no	NA	naïve	7	7	0	1	0	0	nociceptor	conduction velocity	L4 DRG	149	14	not provided	0.0939597	23	8	not provided	0.347826	low	recorded sponatenous activity prior to search with natural stimuli
	238	238.2	Spontaneous pain, both neuropathic and inflammatory, is related to frequency of spontaneous firing in intact C-fiber nociceptors	L. Djouhri, X.Fang, S. Koutsikou, S. N. Lawson	J Neurosci	2006	no	NA		ongoing activity after injury/disease	rat	female	SNL (L5 and additional L4 ligation)	non-regenerating	sciatic	mixed	yes	NA	intracellular	no	NA	naïve	7	7	0	1	0	0	A delta	conduction velocity	L4 DRG	133	5	not provided	0.037594	13	1	not provided	0.0769231	low	recorded sponatenous activity prior to search with natural stimuli
	238	238.3	Spontaneous pain, both neuropathic and inflammatory, is related to frequency of spontaneous firing in intact C-fiber nociceptors	L. Djouhri, X.Fang, S. Koutsikou, S. N. Lawson	J Neurosci	2006	no	NA		ongoing activity after injury/disease	rat	female	SNL (L5 and additional L4 ligation)	non-regenerating	sciatic	mixed	yes	NA	intracellular	no	NA	naïve	7	7	0	1	0	0	A beta	conduction velocity	L4 DRG	45	1	not provided	0.0222222	55	6	not provided	0.109091	low	recorded sponatenous activity prior to search with natural stimuli
	238	238.4	Spontaneous pain, both neuropathic and inflammatory, is related to frequency of spontaneous firing in intact C-fiber nociceptors	L. Djouhri, X.Fang, S. Koutsikou, S. N. Lawson	J Neurosci	2006	no	NA		ongoing activity after injury/disease	rat	female	SNL (L5 and additional L4 ligation)	non-regenerating	sciatic	mixed	yes	NA	intracellular	no	NA	naïve	7	7	0	1	0	0	nociceptor	conduction velocity	L5 DRG	132	8	not provided	0.0606061	21	0	not provided	0	low	recorded sponatenous activity prior to search with natural stimuli
	238	238.5	Spontaneous pain, both neuropathic and inflammatory, is related to frequency of spontaneous firing in intact C-fiber nociceptors	L. Djouhri, X.Fang, S. Koutsikou, S. N. Lawson	J Neurosci	2006	no	NA		ongoing activity after injury/disease	rat	female	SNL (L5 and additional L4 ligation)	non-regenerating	sciatic	mixed	yes	NA	intracellular	no	NA	naïve	7	7	0	1	0	0	A delta	conduction velocity	L5 DRG	108	5	not provided	0.0462963	26	2	not provided	0.0769231	low	recorded sponatenous activity prior to search with natural stimuli
	238	238.6	Spontaneous pain, both neuropathic and inflammatory, is related to frequency of spontaneous firing in intact C-fiber nociceptors	L. Djouhri, X.Fang, S. Koutsikou, S. N. Lawson	J Neurosci	2006	no	NA		ongoing activity after injury/disease	rat	female	SNL (L5 and additional L4 ligation)	non-regenerating	sciatic	mixed	yes	NA	intracellular	no	NA	naïve	7	7	0	1	0	0	A beta	conduction velocity	L5 DRG	20	1	not provided	0.05	92	5	not provided	0.0543478	low	recorded sponatenous activity prior to search with natural stimuli
	238	238.7	Spontaneous pain, both neuropathic and inflammatory, is related to frequency of spontaneous firing in intact C-fiber nociceptors	L. Djouhri, X.Fang, S. Koutsikou, S. N. Lawson	J Neurosci	2006	no	NA		ongoing activity after injury/disease	rat	female	SNL	non-regenerating	sciatic	mixed	yes	NA	intracellular	no	NA	control data not captured	7	7	0	1	0	0	nociceptor	conduction velocity	L4 DRG	NA	NA	NA		17	6	not provided	0.352941	low	recorded sponatenous activity prior to search with natural stimuli
	238	238.8	Spontaneous pain, both neuropathic and inflammatory, is related to frequency of spontaneous firing in intact C-fiber nociceptors	L. Djouhri, X.Fang, S. Koutsikou, S. N. Lawson	J Neurosci	2006	no	NA		ongoing activity after injury/disease	rat	female	SNL	non-regenerating	sciatic	mixed	yes	NA	intracellular	no	NA	control data not captured	7	7	0	1	0	0	A delta	conduction velocity	L4 DRG	NA	NA	NA		14	2	not provided	0.142857	low	recorded sponatenous activity prior to search with natural stimuli
	238	238.9	Spontaneous pain, both neuropathic and inflammatory, is related to frequency of spontaneous firing in intact C-fiber nociceptors	L. Djouhri, X.Fang, S. Koutsikou, S. N. Lawson	J Neurosci	2006	no	NA		ongoing activity after injury/disease	rat	female	SNL	non-regenerating	sciatic	mixed	yes	NA	intracellular	no	NA	control data not captured	7	7	0	1	0	0	A beta	conduction velocity	L4 DRG	NA	NA	NA		14	2	not provided	0.142857	low	recorded sponatenous activity prior to search with natural stimuli
	239	239.1	Corticosteroids suppress ectopic neural discharge originating in experimental neuromas	M. Devor, R. Govrin-Lippmann, P. Raber	Pain	1985	no	NA		pharmacology	rat	male	nerve ligation and transection	non-regenerating	sciatic	mixed	yes	NA	single unit recordings	yes	glucocorticoids	saline	1	10	0	0	1	0	A fibre	conduction velocity	teased sciatic nerve	NA	NA	NA		not provided	not provided	2	0.113	low	avoided delivering stimuli that would activate C fibres. No natural stimuli	numbers given as mean of 2-5 experiments, with SEM. Here took mean
	239	239.2	Corticosteroids suppress ectopic neural discharge originating in experimental neuromas	M. Devor, R. Govrin-Lippmann, P. Raber	Pain	1985	no	NA		pharmacology	rat	male	nerve ligation and transection	non-regenerating	sciatic	mixed	yes	NA	single unit recordings	yes	glucocorticoids	saline	1	10	0	0	1	0	A fibre	conduction velocity	teased sciatic nerve	NA	NA	NA		not provided	not provided	3	0.1357	low	avoided delivering stimuli that would activate C fibres. No natural stimuli
	239	239.3	Corticosteroids suppress ectopic neural discharge originating in experimental neuromas	M. Devor, R. Govrin-Lippmann, P. Raber	Pain	1985	no	NA		pharmacology	rat	male	nerve ligation and transection	non-regenerating	sciatic	mixed	yes	NA	single unit recordings	yes	glucocorticoids	saline	1	10	0	0	1	0	A fibre	conduction velocity	teased sciatic nerve	NA	NA	NA		not provided	not provided	5	0.129	low	avoided delivering stimuli that would activate C fibres. No natural stimuli
	240	240.1	A stable prostacyclin analog enhances ectopic activity in rat sensory neurons following neuropathic injury	I. Omana-Zapata, K. R. Bley	Brain Res	2001	no	NA		pharmacology	rat	male	transection	regenerating	sciatic	mixed	no	only response to chemical stimuli was recorded
	241	241.1	Glycerol neurolysis: neurophysiological effects of topical glycerol application on rat saphenous nerve	K. J. Burchiel, L. C. Russell	J Neurosurg	1985	yes	full text not available	article not available in full text and/or English
	242	242.1	Mechano- and thermosensitivity of injured muscle afferents	I. Kirillova, V. H. Rausch, J. Tode, R. Baron, W. Jänig	J Neurophysiol	2011	no	NA		ongoing activity after injury/disease	rat	male	nerve crush	regenerating	gastrocnemius	muscle	yes	NA	single unit recordings	no	NA	control data not captured	0.166667	0.541667	1	0	0	0	A fibre	conduction velocity	teased L4/L5 dorsal root OR teased sciatic nerve	NA	NA	NA		244	not provided	not provided	0.019278	low	recorded sponatenous activity prior to search with natural stimuli	was difficult to obtain data - had to calculate from various tables, as number of neurons with ongoing activity mainly provided as fraction of those that are generically what they call "ectopically active", i.e. also respond to mechanical and thermal stimuli
	242	242.2	Mechano- and thermosensitivity of injured muscle afferents	I. Kirillova, V. H. Rausch, J. Tode, R. Baron, W. Jänig	J Neurophysiol	2011	no	NA		ongoing activity after injury/disease	rat	male	nerve crush	regenerating	gastrocnemius	muscle	yes	NA	single unit recordings	no	NA	control data not captured	0.166667	0.541667	1	0	0	0	nociceptor	conduction velocity	teased L4/L5 dorsal root OR teased sciatic nerve	NA	NA	NA		103	not provided	not provided	0.201628	low	recorded sponatenous activity prior to search with natural stimuli	was difficult to obtain data - had to calculate from various tables, as number of neurons with ongoing activity mainly provided as fraction of those that are generically what they call "ectopically active", i.e. also respond to mechanical and thermal stimuli
	242	242.3	Mechano- and thermosensitivity of injured muscle afferents	I. Kirillova, V. H. Rausch, J. Tode, R. Baron, W. Jänig	J Neurophysiol	2011	no	NA		ongoing activity after injury/disease	rat	male	nerve crush	regenerating	gastrocnemius	muscle	yes	NA	single unit recordings	no	NA	control data not captured	4	7	0	1	0	0	A fibre	conduction velocity	teased L4/L5 dorsal root OR teased sciatic nerve	NA	NA	NA		216	not provided	not provided	0.277778	low	recorded sponatenous activity prior to search with natural stimuli	was difficult to obtain data - had to calculate from various tables, as number of neurons with ongoing activity mainly provided as fraction of those that are generically what they call "ectopically active", i.e. also respond to mechanical and thermal stimuli
	242	242.4	Mechano- and thermosensitivity of injured muscle afferents	I. Kirillova, V. H. Rausch, J. Tode, R. Baron, W. Jänig	J Neurophysiol	2011	no	NA		ongoing activity after injury/disease	rat	male	nerve crush	regenerating	gastrocnemius	muscle	yes	NA	single unit recordings	no	NA	control data not captured	4	7	0	1	0	0	nociceptor	conduction velocity	teased L4/L5 dorsal root OR teased sciatic nerve	NA	NA	NA		110	not provided	not provided	0.365891	low	recorded sponatenous activity prior to search with natural stimuli	was difficult to obtain data - had to calculate from various tables, as number of neurons with ongoing activity mainly provided as fraction of those that are generically what they call "ectopically active", i.e. also respond to mechanical and thermal stimuli
	242	242.5	Mechano- and thermosensitivity of injured muscle afferents 20 to 80 days after nerve injury	J. Tode, I. Kirillova-Woytke, V. H. Rausch, R. Baron, W. Jänig	J Neurophysiol	2018	no	NA		ongoing activity after injury/disease	rat	male	nerve crush	regenerating	gastrocnemius	muscle	yes	NA	single unit recordings	no	NA	control data not captured	17	21	0	0	1	0	A fibre	conduction velocity	teased L4/L5 dorsal root OR teased sciatic nerve	NA	NA	NA		not provided	not provided	not provided	0.0748462	low	recorded sponatenous activity prior to search with natural stimuli	data are ESTIMATES. Total fibres to be calculated from various tables, with information on time point/recording location lost
	242	242.6	Mechano- and thermosensitivity of injured muscle afferents 20 to 80 days after nerve injury	J. Tode, I. Kirillova-Woytke, V. H. Rausch, R. Baron, W. Jänig	J Neurophysiol	2018	no	NA		ongoing activity after injury/disease	rat	male	nerve crush	regenerating	gastrocnemius	muscle	yes	NA	single unit recordings	no	NA	control data not captured	17	21	0	0	1	0	nociceptor	conduction velocity	teased L4/L5 dorsal root OR teased sciatic nerve	NA	NA	NA		not provided	not provided	not provided	0.202722	low	recorded sponatenous activity prior to search with natural stimuli	data are ESTIMATES. Total fibres to be calculated from various tables, with information on time point/recording location lost
	242	242.7	Mechano- and thermosensitivity of injured muscle afferents 20 to 80 days after nerve injury	J. Tode, I. Kirillova-Woytke, V. H. Rausch, R. Baron, W. Jänig	J Neurophysiol	2018	no	NA		ongoing activity after injury/disease	rat	male	nerve crush	regenerating	gastrocnemius	muscle	yes	NA	single unit recordings	no	NA	control data not captured	76	95	0	0	0	1	A fibre	conduction velocity	teased L4/L5 dorsal root OR teased sciatic nerve	NA	NA	NA		not provided	not provided	not provided	0.106923	low	recorded sponatenous activity prior to search with natural stimuli	data are ESTIMATES. Total fibres to be calculated from various tables, with information on time point/recording location lost
	242	242.8	Mechano- and thermosensitivity of injured muscle afferents 20 to 80 days after nerve injury	J. Tode, I. Kirillova-Woytke, V. H. Rausch, R. Baron, W. Jänig	J Neurophysiol	2018	no	NA		ongoing activity after injury/disease	rat	male	nerve crush	regenerating	gastrocnemius	muscle	yes	NA	single unit recordings	no	NA	control data not captured	76	95	0	0	0	1	nociceptor	conduction velocity	teased L4/L5 dorsal root OR teased sciatic nerve	NA	NA	NA		not provided	not provided	not provided	0.247222	low	recorded sponatenous activity prior to search with natural stimuli	data are ESTIMATES. Total fibres to be calculated from various tables, with information on time point/recording location lost
	243	243.1	Ectopic discharge in injured nerves: comparison of trigeminal and somatic afferents	M. Tal, M. Devor	Brain Res	1992	no	NA		ongoing activity after injury/disease	rat	male	nerve ligation and transection	non-regenerating	infraorbital	mixed	yes	NA	single unit recordings	no	NA	control data not captured	0	164	0	0	0	1	nociceptor	conduction velocity	teased infraorbital nerve	NA	NA	NA		not provided	not provided	21	0	low	ongoing discharge observed passively for at least 2 minutes prior to determination of conduction velocity	data from individual time points not sufficiently differentiated
	243	243.2	Ectopic discharge in injured nerves: comparison of trigeminal and somatic afferents	M. Tal, M. Devor	Brain Res	1992	no	NA		ongoing activity after injury/disease	rat	male	nerve ligation and transection	non-regenerating	infraorbital	mixed	yes	NA	single unit recordings	no	NA	control data not captured	0	164	0	0	0	1	A fibre	conduction velocity	teased infraorbital nerve	NA	NA	NA		not provided	not provided	21	0.019	low	ongoing discharge observed passively for at least 2 minutes prior to determination of conduction velocity	This is the mean figure they provide, +/- 2.3%; data from individual time points not sufficiently differentiated; have three experiments in which they directly compared to sciatic days 7-9. those had 7% activity. But say that maxium activity observed in ION model in A fibres was 8%.
	244	244.1	Effect of SB-750364, a specific TRPV1 receptor antagonist, on injury-induced ectopic discharge in the lingual nerve	J. E. Biggs, J. M. Yates, A. R. Loescher, N. M. Clayton, P. P. Robinson, F. M. Boissonade	Neurosci Lett	2008	no	NA		ion channels and ongoing activity	ferret	both	transection	regenerating	lingual	muscle	no	only record spontaneous units
	245	245.1	Decreased voltage-gated potassium currents in rat dorsal root ganglion neurons after chronic constriction injury	Y. Xiao, Y. Wu, B. Zhao, Z. Xia	Neuroreport	2016	yes	in vitro	recordings not in vivo
	246	246.1	Peripheral and central mechanisms of NGF-induced hyperalgesia	G. R. Lewin, A. Rueff, L. M. Mendell	Eur J Neurosci	1994	yes	not nerve injury	unsuitable model				NGF
	247	247.1	Long-term imaging of dorsal root ganglia in awake behaving mice	C. Chen, J. Zhang, L. Sun, Y. Zhang, W. B. Gan, P. Tang, G. Yang	Nat Commun	2019	yes	no electrophysiological data	missing data
	248	248.1	Has the amount of spontaneous electrical activity in experimental neuromas been overestimated?	K. J. Burchiel, L. C. Russell	Somatosens Res	1987	yes	full text not available	article not available in full text and/or English
	249	249.1	Resolution of inflammation-induced axonal mechanical sensitivity and conduction slowing in C-fiber nociceptors	A. Dilley, G. M. Bove	J Pain	2008	no			interaction - inflammation & ongoing activity	rat	male	nerve ligation and transection	non-regenerating	sciatic	mixed	yes	NA	single unit recordings	yes	CFA	naïve	0	7	0	1	0	0	nociceptor	conduction velocity	teased L5 dorsal root	36	17	6	0.472222	50	29	9	0.58	high	did extensive receptive field stimulation and included only those fibres which were mechanically active	includes mostly deep, but also some cutaneous afferents
	250	250.1	Axonal cross-excitation in nerve-end neuromas: comparison of A- and C-fibers	R. Amir, M. Devor	J Neurophysiol	1992	no			ongoing activity after injury/disease	rat	both	nerve ligation and transection	non-regenerating	sciatic	mixed	no	only record spontaneous units
	251	251.1	Neuronal sensitization and its behavioral correlates in a rat model of neuropathy are prevented by a cyclic analog of orphenadrine	G. E. Biella, A. Groppetti, A. Novelli, M. T. FernÃ¡ndez-SÃ¡nchez, B. Manfredi, M. L. Sotgiu	J Neurotrauma	2003	yes	full text not available	article not available in full text and/or English
	252	252.1	Spontaneous impulse generation in normal and denervated dorsal root ganglia: sensitivity to alpha-adrenergic stimulation and hypoxia	K. J. Burchiel	Exp Neurol	1984	no	NA		pharmacology	rat	unclear	nerve ligation and transection	non-regenerating	sciatic	mixed	no	only record spontaneous units
	253	253.1	Sympathetic modulation of activity in rat dorsal root ganglion neurons changes over time following peripheral nerve injury	M. Michaelis, M. Devor, W. Jänig	J Neurophysiol	1996	no	NA		ongoing activity & sympathetics	rat	male	nerve ligation and transection	non-regenerating	sciatic	mixed	no	only record spontaneous units
	254	254.1	Intact cutaneous C fibre afferent properties in mechanical and cold neuropathic allodynia	R. Hulse, D. Wynick, L. F. Donaldson	Eur J Pain	2010	no	NA		ongoing activity & mechanosensitivity	rat	male	nerve ligation	non-regenerating	saphenous	cutaneous	yes	NA	single unit recordings	no	NA	naïve	3	3	0	1	0	0	nociceptor	conduction velocity & peripheral stimulation	teased saphenous nerve	79	2	not provided	0.0253165	33	10	not provided	0.30303	low	perform RF searches and conduction velocity, but state that "after a resting period of at least 2 min, ongoing activity was recorded for a continuous 100 s period with no stimulation of the receptive field. Ongoing activity rate was measured prior to any further characterisation of the unit, to ensure that repeated stimulation of the receptive field did not affect this measure."	these are only mechanosensitive afferents, firing at a particular frequency
	254	254.2	Intact cutaneous C fibre afferent properties in mechanical and cold neuropathic allodynia	R. Hulse, D. Wynick, L. F. Donaldson	Eur J Pain	2010	no	NA		ongoing activity & mechanosensitivity	rat	male	nerve ligation	non-regenerating	saphenous	cutaneous	yes	NA	single unit recordings	no	NA	naïve	7	7	0	1	0	0	nociceptor	conduction velocity & peripheral stimulation	teased saphenous nerve	79	2	not provided	0.0253165	30	6	not provided	0.2	low	perform RF searches and conduction velocity, but state that "after a resting period of at least 2 min, ongoing activity was recorded for a continuous 100 s period with no stimulation of the receptive field. Ongoing activity rate was measured prior to any further characterisation of the unit, to ensure that repeated stimulation of the receptive field did not affect this measure."	these are only mechanosensitive afferents, firing at a particular frequency
	255	255.1	Flecainide reverses neuropathic pain and suppresses ectopic nerve discharge in rats	M. Ichimata, T. Kitano, H. Ikebe, H. Iwasaka, T. Noguchi	Neuroreport	2001	no	NA		pharmacology	rat	male	CCI	non-regenerating	sciatic	mixed	no	raw numbers of spontaneous activity not captured
	256	256.1	Sensory afferent impulses originate from dorsal root ganglia as well as from the periphery in normal and nerve injured rats	P. D. Wall, M. Devor	Pain	1983	no	NA		ongoing activity after injury/disease	rat	male	nerve ligation and transection	non-regenerating	sciatic	mixed	yes	NA	single unit recordings	no	NA	intact	0	0.333333	1	0	0	0	A fibre	conduction velocity	teased sciatic nerve	985	not provided	6	0.046	1746	83.808	13	0.048	low	nothing to suggest that sensitisation would be particularly likely	% spontaneously active given as %+/-SEM
	256	256.2	Sensory afferent impulses originate from dorsal root ganglia as well as from the periphery in normal and nerve injured rats	P. D. Wall, M. Devor	Pain	1983	no	NA		ongoing activity after injury/disease	rat	male	nerve ligation and transection	non-regenerating	sciatic	mixed	yes	NA	single unit recordings	no	NA	intact	2	16	0	0	1	0	A fibre	conduction velocity	teased sciatic nerve	NA	NA	NA		703	73.815	6	0.105	low	nothing to suggest that sensitisation would be particularly likely	% spontaneously active given as %+/-SEM
	256	256.3	Sensory afferent impulses originate from dorsal root ganglia as well as from the periphery in normal and nerve injured rats	P. D. Wall, M. Devor	Pain	1983	no	NA		ongoing activity after injury/disease	rat	male	nerve ligation and transection	non-regenerating	sciatic	mixed	yes	NA	single unit recordings	no	NA	intact	18	109	0	0	0	1	A fibre	conduction velocity	teased sciatic nerve	NA	NA	NA		1852	146.308	23	0.079	low	nothing to suggest that sensitisation would be particularly likely	% spontaneously active given as %+/-SEM
	256	256.4	Sensory afferent impulses originate from dorsal root ganglia as well as from the periphery in normal and nerve injured rats	P. D. Wall, M. Devor	Pain	1983	no	NA		ongoing activity after injury/disease	rat	male	nerve ligation and transection	non-regenerating	sciatic	mixed	yes	NA	single unit recordings	no	NA	intact	0	0.333333	1	0	0	0	nociceptor	conduction velocity	teased sciatic nerve	985	not provided	6	0.046	1711.08	73.5764	13	0.043	low	nothing to suggest that sensitisation would be particularly likely	total C-fibre estimates calculated from sampling a smaller group and forming a ratio with the actual A-fibre count.
	256	256.5	Sensory afferent impulses originate from dorsal root ganglia as well as from the periphery in normal and nerve injured rats	P. D. Wall, M. Devor	Pain	1983	no	NA		ongoing activity after injury/disease	rat	male	nerve ligation and transection	non-regenerating	sciatic	mixed	yes	NA	single unit recordings	no	NA	intact	2	16	0	0	1	0	nociceptor	conduction velocity	teased sciatic nerve	NA	NA	NA		688.94	25.4908	6	0.037	low	nothing to suggest that sensitisation would be particularly likely	total C-fibre estimates calculated from sampling a smaller group and forming a ratio with the actual A-fibre count.
	256	256.6	Sensory afferent impulses originate from dorsal root ganglia as well as from the periphery in normal and nerve injured rats	P. D. Wall, M. Devor	Pain	1983	no	NA		ongoing activity after injury/disease	rat	male	nerve ligation and transection	non-regenerating	sciatic	mixed	yes	NA	single unit recordings	no	NA	intact	18	109	0	0	0	1	nociceptor	conduction velocity	teased sciatic nerve	NA	NA	NA		1814.96	54.4488	23	0.03	low	nothing to suggest that sensitisation would be particularly likely	total C-fibre estimates calculated from sampling a smaller group and forming a ratio with the actual A-fibre count.
	257	257.1	Calcitonin gene-related peptide modifies the ectopic discharge from damaged nerve fibres in the ferret	A. R. Loescher, F. M. Boissonade, P. P. Robinson	Neurosci Lett	2001	no	NA		pharmacology	ferret	unclear	nerve ligation and transection	non-regenerating	inferior alveolar	mixed	yes	NA	single unit recordings	yes	CGRP and CGRP antagonist	control data not captured	3	3	0	1	0	0	unclear	not described	teased inferior alveolar nerve	NA	NA	NA		52	26	18	0.5	high	fibre type based on electrical stimulation/ mechanical sensitivity tested by probing the neuroma. Limited filament selection to a maximum of 4 spontaneously active units.	treatments applied within-subject
	258	258.1	Discharge pattern of afferent fibers from a neuroma	H. Blumberg, W. Jänig	Pain	1984	no	NA		ongoing activity & firing patterns	cat	both	neuroma	non-regenerating	superficial peroneal	mixed	yes	NA	single unit recordings	no	NA	intact	6	27	0	0	0	1	unclear	not described	teased superior peroneal nerve	NA	NA	NA		not provided	not provided	7	0.039	low	no reason to think that sensitisation occurred, though not entirely clear from text	% spontaneously active given as %+/-SEM; also note that % should be taken to be approximations, as total number of fibres difficult to determine
	258	258.2	Discharge pattern of afferent fibers from a neuroma	H. Blumberg, W. Jänig	Pain	1984	no	NA		ongoing activity & firing patterns	cat	both	neuroma	non-regenerating	superficial peroneal	mixed	yes	NA	single unit recordings	no	NA	intact	53	245	0	0	0	1	unclear	conduction velocity	teased superior peroneal nerve	NA	NA	NA		not provided	not provided	9	0.134	low	no reason to think that sensitisation occurred, though not entirely clear from text	% spontaneously active given as %+/-SEM; also note that % should be taken to be approximations, as total number of fibres difficult to determine
	259	259.1	Contrasting thermal sensitivity of spontaneously active A- and C-fibers in experimental nerve-end neuromas	O. Matzner, M. Devor	Pain	1987	no	NA		ongoing activity & thermal sensitivity	rat	male	nerve ligation and transection	non-regenerating	sciatic	mixed	no	only record spontaneous units
	260	260.1	Centrifugal activity in afferent C-fibers influences the spontaneous afferent barrage generated in nerve-end neuromas	M. Devor, R. Dubner	Brain Res	1988	no	NA		ongoing activity & firing patterns	rat	male	nerve ligation and transection	non-regenerating	sciatic	mixed	no	only record spontaneous units
	261	261.1	Potassium channels moderate ectopic excitability of nerve-end neuromas in rats	M. Devor	Neurosci Lett	1983	no	NA		pharmacology	rat	male	nerve ligation and transection	non-regenerating	tibial	mixed	yes	NA	single unit recordings	yes	TEA	vehicle	3	16	0	0	1	0	A fibre	spike shape	teased tibial nerve	not provided	not provided	not provided		226	not provided	8	0.066	medium	Filaments containing an average of 8-10 myelinated axons of which one or two had spontaneous activity were selected for study.	total % figure provided by author. Mix of tibial and sciatic nerve neuroma. Majority tibial
	262	262.1	Receptor subtype mediating the adrenergic sensitivity of pain behavior and ectopic discharges in neuropathic Lewis rats	D. H. Lee, X. Liu, H. T. Kim, K. Chung, J. M. Chung	J Neurophysiol	1999	no	NA		pharmacology	rat	male	segmental spinal nerve injury	non-regenerating	sciatic	mixed	no	only record spontaneous units
	263	263.1	Spontaneous activity of ventral root axons following peripheral nerve injury	K. J. Burchiel, L. C. Russell	J Neurosurg	1985	yes	full text not available	article not available in full text and/or English
	264	264.1	Effect of TRPV4-p38 MAPK Pathway on Neuropathic Pain in Rats with Chronic Compression of the Dorsal Root Ganglion	Y. J. Qu, X. Zhang, Z. Z. Fan, J. Huai, Y. B. Teng, Y. Zhang, S. W. Yue	Biomed Res Int	2016	no	NA		pharmacology	rat	male	CCD (chronic compression of DRG)	non-regenerating	L4/L5	ganglion	no	raw numbers of spontaneous activity not captured
	265	265.1	Ongoing activity in neuroma afferents bearing retrograde sprouts	R. Amir, M. Devor	Brain Res	1993	no	NA		ongoing activity & retrograde sprouts	rat	both	nerve ligation and transection	non-regenerating	sciatic	mixed	yes	NA	single unit recordings	no	NA	control data not captured	5	79	0	0	0	1	A fibre	conduction velocity & spike shape	teased sciatic nerve	NA	NA	NA		624	59	not provided	0.0945513	low	nothing specifically said, but assumption is that well-controlled based on track-record of authors	total number of fibres had to be calculated from text
	265	265.2	Ongoing activity in neuroma afferents bearing retrograde sprouts	R. Amir, M. Devor	Brain Res	1993	no	NA		ongoing activity & retrograde sprouts	rat	both	nerve ligation and transection	non-regenerating	sciatic	mixed	yes	NA	single unit recordings	no	NA	control data not captured	5	79	0	0	0	1	nociceptor	conduction velocity & spike shape	teased sciatic nerve	NA	NA	NA		503	43	not provided	0.0854871	low	nothing specifically said, but assumption is that well-controlled based on track-record of authors	total number of fibres had to be calculated from text
	265	265.3	Ongoing activity in neuroma afferents bearing retrograde sprouts	R. Amir, M. Devor	Brain Res	1993	no	NA		ongoing activity & retrograde sprouts	rat	both	nerve ligation and transection	non-regenerating	sciatic	mixed	yes	NA	single unit recordings	no	NA	control data not captured	19	25	0	0	0	1	A fibre	conduction velocity & spike shape	teased L4-L6 dorsal root	NA	NA	NA		477	20	7	0.0419287	low	nothing specifically said, but assumption is that well-controlled based on track-record of authors	total number of fibres had to be calculated from text
	265	265.4	Ongoing activity in neuroma afferents bearing retrograde sprouts	R. Amir, M. Devor	Brain Res	1993	no	NA		ongoing activity & retrograde sprouts	rat	both	nerve ligation and transection	non-regenerating	sciatic	mixed	yes	NA	single unit recordings	no	NA	control data not captured	19	25	0	0	0	1	nociceptor	conduction velocity & spike shape	teased L4-L6 dorsal root	NA	NA	NA		301	2	7	0.00664452	low	nothing specifically said, but assumption is that well-controlled based on track-record of authors	total number of fibres had to be calculated from text
	266	266.1	Chemical mediators enhance the excitability of unmyelinated sensory axons in normal and injured peripheral nerve of the rat	G. Moalem, P. Grafe, D. J. Tracey	Neuroscience	2005	yes	no spontaneous activity data	missing data
	267	267.1	Phenytoin suppresses spontaneous ectopic discharge in rat sciatic nerve neuromas	Y. Yaari, M. Devor	Neurosci Lett	1985	no	NA		pharmacology	rat	male	nerve ligation and transection	non-regenerating	sciatic	mixed	yes	NA	single unit recordings	yes	phenytoin	vehicle	6	7	0	1	0	0	A fibre	conduction velocity	teased sciatic nerve	NA	NA	NA		139	18	6	0.129496	medium	nothing specifically said, though since aim of study was to then test ability of drug to reduce spontaneous activity, there might have been some risk of bias
	268	268.1	Mechanisms involved in modulation of trigeminal primary afferent activity in rats with peripheral mononeuropathy	J. Kitagawa, M. Takeda, I. Suzuki, J. Kadoi, Y. Tsuboi, K. Honda, S. Matsumoto, H. Nakagawa, A. Tanabe, K. Iwata	Eur J Neurosci	2006	no	NA		ongoing activity after injury/disease	rat	male	CCI	non-regenerating	infraorbital	mixed	no	raw numbers of spontaneous activity not captured
	269	269.1	Manual therapy prevents onset of nociceptor activity, sensorimotor dysfunction, and neural fibrosis induced by a volitional repetitive task	G. M. Bove, S. P. Delany, L. Hobson, G. E. Cruz, M. Y. Harris, M. Amin, S. L. Chapelle, M. F. Barbe	Pain	2019	yes	not nerve injury	unsuitable model				repetitive strain injury
	270	270.1	The effect of intravenous lidocaine, tocainide, and mexiletine on spontaneously active fibers originating in rat sciatic neuromas	C. Chabal, L. C. Russell, K. J. Burchiel	Pain	1989	no	NA		pharmacology	rat	male	nerve ligation and transection	non-regenerating	sciatic	mixed	no	total number of filaments missing	single unit recordings
	271	271.1	QX-314 inhibits ectopic nerve activity associated with neuropathic pain	I. Omana-Zapata, M. A. Khabbaz, J. C. Hunter, K. R. Bley	Brain Res	1997	yes	no spontaneous activity data	missing data
	272	272.1	Peripheral mechanisms for the initiation of pain following trigeminal nerve injury	P. P. Robinson, F. M. Boissonade, A. R. Loescher, K. G. Smith, J. M. Yates, C. Elcock, E. V. Bird, S. L. Davies, P. L. Smith, A. R. Vora	J Orofac Pain	2004	yes	full text not available	article not available in full text and/or English
	273	273.1	Ongoing activity in severed nerves: source and variation with time	R. Govrin-Lippmann, M. Devor	Brain Res	1978	no	NA		ongoing activity & firing patterns	rat	male	nerve ligation and transection	non-regenerating	sciatic	mixed	yes	NA	single unit recordings	no	NA	control data not captured	0	2	1	0	0	0	A fibre	not described	teased sciatic nerve	NA	NA	NA		not provided	not provided	2	0	low	electrical stimulation kept to a minimum	% spontaneously active fibres extracted from Figure 1. state that majority of fibres were myelinated - hence A fibre classification
	273	273.2	Ongoing activity in severed nerves: source and variation with time	R. Govrin-Lippmann, M. Devor	Brain Res	1978	no	NA		ongoing activity & firing patterns	rat	male	nerve ligation and transection	non-regenerating	sciatic	mixed	yes	NA	single unit recordings	no	NA	control data not captured	3	18	0	0	1	0	A fibre	not described	teased sciatic nerve	NA	NA	NA		not provided	not provided	9	17.7222	low	electrical stimulation kept to a minimum	% spontaneously active fibres extracted from Figure 1. state that majority of fibres were myelinated - hence A fibre classification
	273	273.3	Ongoing activity in severed nerves: source and variation with time	R. Govrin-Lippmann, M. Devor	Brain Res	1978	no	NA		ongoing activity & firing patterns	rat	male	nerve ligation and transection	non-regenerating	sciatic	mixed	yes	NA	single unit recordings	no	NA	control data not captured	20	210	0	0	0	1	A fibre	not described	teased sciatic nerve	NA	NA	NA		not provided	not provided	9	3.45556	low	electrical stimulation kept to a minimum	% spontaneously active fibres extracted from Figure 1. state that majority of fibres were myelinated - hence A fibre classification
	274	274.1	Ongoing activity in peripheral nerves: the physiology and pharmacology of impulses originating from a neuroma	P. D. Wall, M. Gutnick	Exp Neurol	1974	no	NA		ongoing activity after injury/disease	rat	unclear	neuroma	non-regenerating	sciatic	mixed	no	raw numbers of spontaneous activity not captured
	275	275.1	The effect of carbamazepine on injury-induced ectopic discharge in the lingual nerve	J. M. Yates, K. G. Smith, P. P. Robinson	Brain Res	2005	no	NA		pharmacology	ferret	male	transection	regenerating	lingual	muscle	no	total number of filaments missing
	276	276.1	Ectopic excitability of injured nerves in monkey: entrained responses to vibratory stimuli	G. M. Koschorke, R. A. Meyer, D. B. Tillman, J. N. Campbell	J Neurophysiol	1991	yes	no electrophysiological data	missing data
	277	277.1	Tuning curves, neuronal variability, and sensory coding	D. A. Butts, M. S. Goldman	PLoS Biol	2006	yes	in silico	recordings not in vivo
	278	278.1	Injury of Muscular but not Cutaneous Nerve Drives Acute Neuropathic Pain in Rats	J. Zhu, Z. Chen, Y. Fang, W. Duan, Y. Xie, C. Ma	Neurosci Bull	2020	no	NA		ongoing activity after injury/disease	rat	female	transection	regenerating	tibial	mixed	yes	NA	intracellular	no	NA	sham	0	0	1	0	0	0	nociceptor	conduction velocity & peripheral stimulation	L4 DRG	38	1	6	0.0263158	57	21	7	0.368421	high	various peripheral stimuli used on top of receptrve field testing such as cold, warm and mechanical	only 3 minutes after transection (pulls on the ligated string during recording setup…)
	278	278.2	Injury of Muscular but not Cutaneous Nerve Drives Acute Neuropathic Pain in Rats	J. Zhu, Z. Chen, Y. Fang, W. Duan, Y. Xie, C. Ma	Neurosci Bull	2020	no	NA		ongoing activity after injury/disease	rat	female	transection	regenerating	gastrocnemius	muscle	yes	NA	intracellular	no	NA	sham	0	0	1	0	0	0	nociceptor	conduction velocity & peripheral stimulation	L4 DRG	NA	NA	NA		38	7	7	0.184211	high	various peripheral stimuli used on top of receptive field testing such as cold, warm and mechanical	only 3 minutes after transection (pulls on the ligated string during recording setup…)
	278	278.3	Injury of Muscular but not Cutaneous Nerve Drives Acute Neuropathic Pain in Rats	J. Zhu, Z. Chen, Y. Fang, W. Duan, Y. Xie, C. Ma	Neurosci Bull	2020	no	NA		ongoing activity after injury/disease	rat	female	transection	regenerating	sural	cutaneous	yes	NA	intracellular	no	NA	sham	0	0	1	0	0	0	nociceptor	conduction velocity & peripheral stimulation	L4 DRG	NA	NA	NA		80	1	7	0.0125	high	various peripheral stimuli used on top of receptive field testing such as cold, warm and mechanical	only 3 minutes after transection (pulls on the ligated string during recording setup…)
	279	279.1	Does neurogenic inflammation alter the sensitivity of unmyelinated nociceptors in the rat?	P. W. Reeh, L. Kocher, S. Jung	Brain Res	1986	yes	no injury	unsuitable model
	280	280.1	Hyperexcitability at sites of nerve injury depends on voltage-sensitive Na+ channels	O. Matzner, M. Devor	J Neurophysiol	1994	no	NA		pharmacology	rat	male	nerve ligation and transection	non-regenerating	sciatic	mixed	no	only record spontaneous units
	281	281.1	Partial nerve injury induces electrophysiological changes in conducting (uninjured) nociceptive and nonnociceptive DRG neurons: Possible relationships to aspects of peripheral neuropathic pain and paresthesias	L. Djouhri, X. Fang, S. Koutsikou, S. N. Lawson	Pain	2012	no	NA		ongoing activity & firing patterns	rat	female	SNL	non-regenerating	sciatic	mixed	yes	NA	intracellular	no	NA	untreated	7	7	0	1	0	0	A fibre	conduction velocity & peripheral stimulation	L4 DRG	39	0	55	0	32	4	9	0.125	low	SF (ongoing stimulus-independent firing) was recorded for >1 minute prior to sensory testing to avoid any influence of natural search stimuli.	did not extract C fibre data, as already extracted as part of their companion paper above
	281	281.2	Partial nerve injury induces electrophysiological changes in conducting (uninjured) nociceptive and nonnociceptive DRG neurons: Possible relationships to aspects of peripheral neuropathic pain and paresthesias	L. Djouhri, X. Fang, S. Koutsikou, S. N. Lawson	Pain	2012	no	NA		ongoing activity & firing patterns	rat	female	SNL (L5 and additional L4 ligation)	non-regenerating	sciatic	mixed	yes	NA	intracellular	no	NA	untreated	7	7	0	1	0	0	A fibre	conduction velocity & peripheral stimulation	L4 DRG	NA	NA	NA		23	5	18	0.217391	low	SF (ongoing stimulus-independent firing) was recorded for >1 minute prior to sensory testing to avoid any influence of natural search stimuli.	did not extract C fibre data, as already extracted as part of their companion paper above
	282	282.1	Tumour necrosis factor-alpha induces ectopic activity in nociceptive primary afferent fibres	L. S. Sorkin, W. H. Xiao, R. Wagner, R. R. Myers	Neuroscience	1997	yes	not nerve injury	unsuitable model				TNF
	283	283.1	Effects of regional and whole-body hypothermic treatment before and after median nerve injury on neuropathic pain and glial activation in rat cuneate nucleus	Y. J. Tsai, C. T. Huang, S. C. Lin, J. H. Yeh	Anesthesiology	2012	no	NA		pharmacology	rat	male	CCI	non-regenerating	median	mixed	no	raw numbers of spontaneous activity not captured
	284	284.1	Key role of the dorsal root ganglion in neuropathic tactile hypersensibility	I. Sukhotinsky, E. Ben-Dor, P. Raber, M. Devor	Eur J Pain	2004	no	NA		pharmacology	rat	male	partial rhizotomy	other	sciatic	mixed	no	raw numbers of spontaneous activity not captured
	285	285.1	Physiological evaluation of the effect of fascicular ligation on neuromas in the rat	L. B. Tamas, J. F. Howe	Neurosurgery	1984	no	NA		ongoing activity & firing patterns	rat	male	nerve ligation and transection	non-regenerating	saphenous	cutaneous	yes	NA	multi unit activity	no	NA	control data not captured	4	15	0	0	1	0	unclear	not described	whole sciatic nerve	NA	NA	NA		not provided	not provided	17	4.11765	low		fibres not distinguished - whole nerve placed on the recording hook; data obtained from figure
	286	286.1	The effect of substance P on the spontaneous discharge from injured inferior alveolar nerve fibres in the ferret	P. L. Smith, A. R. Loescher, F. M. Boissonade, P. P. Robinson	Exp Neurol	2005	no	NA		pharmacology	ferret	both	transection	regenerating	inferior alveolar	mixed	yes	NA	single unit recordings	yes	substance P	control data not captured	3	4	0	1	0	0	unclear	not described	teased inferior alveolar nerve	NA	NA	NA		101	60	not provided	0.594059	high	selected filaments that contained at least one spontaneously active fibre	fibres not distinguished
	287	287.1	Inflammatory mediators sensitize acutely axotomized nerve fibers to mechanical stimulation in the rat	M. Michaelis, C. Vogel, K. H. Blenk, A. Arnarson, W. Jänig	J Neurosci	1998	no	NA		pharmacology	rat	both	nerve ligation and transection	non-regenerating	sural	cutaneous	no	only response to chemical stimuli was recorded
	288	288.1	A-887826 is a structurally novel, potent and voltage-dependent Na(v)1.8 sodium channel blocker that attenuates neuropathic tactile allodynia in rats	X. F. Zhang, C. C. Shieh, M. L. Chapman, M. A. Matulenko, A. H. Hakeem, R. N. Atkinson, M. E. Kort, B. E. Marron, S. Joshi, P. Honore, C. R. Faltynek, D. S. Krafte, M. F. Jarvis	Neuropharmacology	2010	yes	in vitro	recordings not in vivo
	289	289.1	Group IV nociceptors develop axonal chemical sensitivity during neuritis and following treatment of the sciatic nerve with vinblastine	R. M. Govea, M. F. Barbe, G. M. Bove	J Neurophysiol	2017	no	NA		pharmacology	rat	female	neuritis	non-traumatic	sciatic	mixed	no	only give number of animals with any spontaneous activity
	290	290.1	Absence of ongoing activity in fibres arising from proximal nerve ends regenerating into mesothelial chambers	N. Danielsen, C. B. Shyu, L. B. Dahlin, G. Lundborg, S. A. Andersson	Pain	1986	no	NA		ongoing activity & retrograde sprouts	rat	female	regeneration (entubulation)	regenerating	sciatic	mixed	no	raw numbers of spontaneous activity not captured
	291	291.1	Hyperpolarization-activated, cation-nonselective, cyclic nucleotide-modulated channel blockade alleviates mechanical allodynia and suppresses ectopic discharge in spinal nerve ligated rats	D. H. Lee, L. Chang, L. S. Sorkin, S. R. Chaplan	J Pain	2005	no	NA		pharmacology	rat	male	nerve ligation and transection	non-regenerating	L5/L6	ganglion	no	only record spontaneous units
	292	292.1	Mechanical and heat sensitization of cutaneous nociceptors in rats with experimental peripheral neuropathy	B. Shim, D. W. Kim, B. H. Kim, T. S. Nam, J. W. Leem, J. M. Chung	Neuroscience	2005	no	NA		ongoing activity & firing patterns	rat	male	SNL	non-regenerating	sciatic	mixed	yes	NA	single unit recordings	no	NA	sham	14	35	0	0	0	1	nociceptor	conduction velocity & peripheral stimulation	teased sural or plantar nerve	69	1	not provided	0.0144928	155	16	not provided	0.103226	medium	conducted receptive field stimulation and characterisation before recording spontanous activity	authors combined readings from both sural and plantar nerves - unable to differentiate between them.
	293	293.1	Sympathectomy does not affect the early ectopic discharge from myelinated fibres in ferret inferior alveolar nerve neuromas	U. Bongenhielm, J. M. Yates, K. Fried, P. P. Robinson	Neurosci Lett	1998	no	NA		ongoing activity & sympathetics	ferret	male	nerve ligation and transection	non-regenerating	inferior alveolar	mixed	yes	NA	single unit recordings	yes	sympathectomy	naïve	3	3	0	1	0	0	unclear	conduction velocity	teased inferior alveolar nerve	NA	NA	NA		398	65	4	0.163317	medium	tried to find filaments with some spontaneous activity
	294	294.1	Effects of histamine on spontaneous neuropathic pain induced by peripheral axotomy	J. Yu, G. D. Lou, J. X. Yue, Y. Y. Tang, W. W. Hou, W. T. Shou, H. Ohtsu, S. H. Zhang, Z. Chen	Neurosci Bull	2013	no	NA		pharmacology	rat	male	neuroma	non-regenerating	sciatic	mixed	no	total number of filaments missing
	295	295.1	Carbamazepine inhibits spontaneous activity in experimental neuromas	K. J. Burchiel	Exp Neurol	1988	no	NA		pharmacology	rat	unclear	nerve ligation	non-regenerating	saphenous	cutaneous	no	only record spontaneous units
	296	296.1	Trigeminal ganglion neuronal activity and glial fibrillary acidic protein immunoreactivity after inferior alveolar nerve crush in the adult rat	E. H. Chudler, L. C. Anderson, M. R. Byers	Pain	1997	no	NA		ongoing activity after injury/disease	rat	male	nerve crush	regenerating	inferior alveolar	mixed	yes	NA	extracellular recordings	no	NA	sham and unoperated combined	3	3	0	1	0	0	nociceptor	conduction velocity & peripheral stimulation	trigeminal ganglion	Not provided	311	6	0	179	13	5	0.0726257	low	state that noxious stimulation was not used in RF stimulation to avoid sensitization	Adelta or C fibre mostly because conduction velocity was below 6 m/s but not clearly defined…
	296	296.2	Trigeminal ganglion neuronal activity and glial fibrillary acidic protein immunoreactivity after inferior alveolar nerve crush in the adult rat	E. H. Chudler, L. C. Anderson, M. R. Byers	Pain	1997	no	NA		ongoing activity after injury/disease	rat	male	nerve crush	regenerating	inferior alveolar	mixed	yes	NA	extracellular recordings	no	NA	sham and unoperated combined	10	10	0	0	1	0	nociceptor	conduction velocity & peripheral stimulation	trigeminal ganglion					188	4	5	0.0212766	low	state that noxious stimulation was not used in RF stimulation to avoid sensitization
	296	296.3	Trigeminal ganglion neuronal activity and glial fibrillary acidic protein immunoreactivity after inferior alveolar nerve crush in the adult rat	E. H. Chudler, L. C. Anderson, M. R. Byers	Pain	1997	no	NA		ongoing activity after injury/disease	rat	male	nerve crush	regenerating	inferior alveolar	mixed	yes	NA	extracellular recordings	no	NA	sham and unoperated combined	59	59	0	0	0	1	nociceptor	conduction velocity & peripheral stimulation	trigeminal ganglion					190	3	5	0.0157895	low	state that noxious stimulation was not used in RF stimulation to avoid sensitization
	297	297.1	Axonal accumulation of hyperpolarization-activated cyclic nucleotide-gated cation channels contributes to mechanical allodynia after peripheral nerve injury in rat	Y. Q. Jiang, G. G. Xing, S. L. Wang, H. Y. Tu, Y. N. Chi, J. Li, F. Y. Liu, J. S. Han, Y. Wan	Pain	2008	no	NA		pharmacology	rat	male	CCI	non-regenerating	sciatic	mixed	no	total number of filaments missing
	298	298.1	Neural activity originating from a neuroma in the baboon	R. A. Meyer, S. N. Raja, J. N. Campbell, S. E. Mackinnon, A. L. Dellon	Brain Res	1985	no	NA		ongoing activity after injury/disease	monkey	unclear	nerve crush	regenerating	superficial radial	mixed	yes	NA	single unit recordings	no	NA	no injury	30.5	60.5	0	0	0	1	A fibre	conduction velocity	teased superficial radial nerve	148	22.3074	3	0.150726	87	8.385	4	0.0963793	low		combined the total a and c fibre counts and then multiplied by the percentage of overall spontaneous activity percentage value then applied the estimate of % of unmyelinated fibre distribution given by the authors.
	298	298.2	Neural activity originating from a neuroma in the baboon	R. A. Meyer, S. N. Raja, J. N. Campbell, S. E. Mackinnon, A. L. Dellon	Brain Res	1985	no	NA		ongoing activity after injury/disease	monkey	unclear	nerve crush	regenerating	superficial radial	mixed	yes	NA	single unit recordings	no	NA	no injury	30.5	60.5	0	0	0	1	nociceptor	conduction velocity	teased superficial radial nerve	158	5.2326	3	0.0331177	128	13.115	4	0.102461	low		combined the total a and c fibre counts and then multiplied by the percentage of overall spontaneous activity percentage value then applied the estimate of % of unmyelinated fibre distribution given by the authors.
	298	298.3	Neural activity originating from a neuroma in the baboon	R. A. Meyer, S. N. Raja, J. N. Campbell, S. E. Mackinnon, A. L. Dellon	Brain Res	1985	no	NA		ongoing activity after injury/disease	monkey	unclear	nerve crush	regenerating	superficial radial	mixed	yes	NA	single unit recordings	no	NA	no injury	122	122	0	0	0	1	A fibre	conduction velocity	teased superficial radial nerve	NA	NA	NA		51	3.2736	2	0.0641882	low		combined the total a and c fibre counts and then multiplied by the percentage of overall spontaneous activity percentage value then applied the estimate of % of unmyelinated fibre distribution given by the authors.
	298	298.4	Neural activity originating from a neuroma in the baboon	R. A. Meyer, S. N. Raja, J. N. Campbell, S. E. Mackinnon, A. L. Dellon	Brain Res	1985	no	NA		ongoing activity after injury/disease	monkey	unclear	nerve crush	regenerating	superficial radial	mixed	yes	NA	single unit recordings	no	NA	no injury	122	122	0	0	0	1	nociceptor	conduction velocity	teased superficial radial nerve	NA	NA	NA		73	6.6464	2	0.0910466	low		combined the total a and c fibre counts and then multiplied by the percentage of overall spontaneous activity percentage value then applied the estimate of % of unmyelinated fibre distribution given by the authors.
	298	298.5	Neural activity originating from a neuroma in the baboon	R. A. Meyer, S. N. Raja, J. N. Campbell, S. E. Mackinnon, A. L. Dellon	Brain Res	1985	no	NA		ongoing activity after injury/disease	monkey	unclear	nerve crush	regenerating	superficial radial	mixed	yes	NA	single unit recordings	no	NA	no injury	213.5	213.5	0	0	0	1	A fibre	conduction velocity	teased superficial radial nerve	NA	NA	NA		70	12.15	2	0.173571	low		combined the total a and c fibre counts and then multiplied by the percentage of overall spontaneous activity percentage value then applied the estimate of % of unmyelinated fibre distribution given by the authors.
	298	298.6	Neural activity originating from a neuroma in the baboon	R. A. Meyer, S. N. Raja, J. N. Campbell, S. E. Mackinnon, A. L. Dellon	Brain Res	1985	no	NA		ongoing activity after injury/disease	monkey	unclear	nerve crush	regenerating	superficial radial	mixed	yes	NA	single unit recordings	no	NA	no injury	213.5	213.5	0	0	0	1	nociceptor	conduction velocity	teased superficial radial nerve	NA	NA	NA		180	32.85	2	0.1825	low		combined the total a and c fibre counts and then multiplied by the percentage of overall spontaneous activity percentage value then applied the estimate of % of unmyelinated fibre distribution given by the authors.
	299	299.1	Spontaneous discharge originates in the dorsal root ganglion at the onset of a painful peripheral neuropathy in the rat	K. C. Kajander, S. Wakisaka, G. J. Bennett	Neurosci Lett	1992	no	NA		ongoing activity after injury/disease	rat	male	CCI	non-regenerating	sciatic	mixed	yes	NA	single unit recordings	no	NA	control data not captured	1	3	0	1	0	0	A beta	conduction velocity	teased L4/L5 dorsal root	NA	NA	NA		29	13	not provided	0.448276	medium	seems like they spend time finding a fibre that suited their experiment which was to identify origin of spontaneous discharge	no mention of c fibres
	299	299.2	Spontaneous discharge originates in the dorsal root ganglion at the onset of a painful peripheral neuropathy in the rat	K. C. Kajander, S. Wakisaka, G. J. Bennett	Neurosci Lett	1992	no	NA		ongoing activity after injury/disease	rat	male	CCI	non-regenerating	sciatic	mixed	yes	NA	single unit recordings	no	NA	control data not captured	1	3	0	1	0	0	A delta	conduction velocity	teased L4/L5 dorsal root	NA	NA	NA		7	3	not provided	0.428571	medium		no mention of c fibres
	300	300.1	Role of primary afferent nerves in allodynia caused by diabetic neuropathy in rats	G. M. Khan, S. R. Chen, H. L. Pan	Neuroscience	2002	yes	no injury	unsuitable model
	301	301.1	Local knockdown of the NaV1.6 sodium channel reduces pain behaviors, sensory neuron excitability, and sympathetic sprouting in rat models of neuropathic pain	W. Xie, J. A. Strong, J. M. Zhang	Neuroscience	2015	yes	siRNA (or non-targeting siRNA) + injury	unsuitable model
	302	302.1	Predictive validity of endpoints used in electrophysiological modelling of migraine in the trigeminovascular system	B. Farkas, P. Kardos, S. Orosz, I. Tarnawa, C. CsekÅ‘, G. LÃ©vay, S. Farkas, B. Lendvai, P. KovÃ¡cs	Brain Res	2015	yes	no injury	unsuitable model
	303	303.1	The effect of brain-derived neurotrophic factor on sensory and autonomic function after lingual nerve repair	J. M. Yates, K. G. Smith, P. P. Robinson	Exp Neurol	2004	no	NA		pharmacology	cat	unclear	transection	regenerating	lingual	muscle	no	only record spontaneous activity from sympathetic branch
	304	304.1	Spontaneous and mechanically evoked afferent activity originating from myelinated fibres in ferret inferior alveolar nerve neuromas	U. Bongenhielm, P. P. Robinson	Pain	1996	no	NA		ongoing activity after injury/disease	ferret	male	nerve ligation and transection	non-regenerating	inferior alveolar	mixed	yes	NA	single unit recordings	no	NA	naïve	3	3	0	1	0	0	A fibre	conduction velocity & peripheral stimulation	teased inferior alveolar nerve	178	2	6	0.011236	not provided	not provided	3	18.6667	low		authors write: "Longer duration and higher intensity stimuli were avoided to prevent the development of conduction block (Cadden et al. 1983). Thus our method may not have allowed the detection of unmyelinated (C) fibres."
	304	304.2	Spontaneous and mechanically evoked afferent activity originating from myelinated fibres in ferret inferior alveolar nerve neuromas	U. Bongenhielm, P. P. Robinson	Pain	1996	no	NA		ongoing activity after injury/disease	ferret	male	nerve ligation and transection	non-regenerating	inferior alveolar	mixed	yes	NA	single unit recordings	no	NA	naïve	7	112	0	0	0	1	A fibre	conduction velocity & peripheral stimulation	teased inferior alveolar nerve					not provided	not provided	17	2.17647	low		authors grouped graph into short (3-15 days) and long, but seems very odd when you look at graph…
	305	305.1	Inflammation induces ectopic mechanical sensitivity in axons of nociceptors innervating deep tissues	G. M. Bove, B. J. Ransil, H. C. Lin, J. G. Leem	J Neurophysiol	2003	yes	no injury	unsuitable model
	306	306.1	The effect of triamcinolone hexacetonide on the spontaneous and mechanically-induced ectopic discharge following lingual nerve injury in the ferret	J. M. Yates, K. G. Smith, P. P. Robinson	Pain	2004	no	NA		ongoing activity & retrograde sprouts	ferret	male	transection	regenerating	lingual	muscle	yes	NA	single unit recordings	yes	steroid	naïve	122	121.5	0	0	0	1	A fibre	conduction velocity & peripheral stimulation	teased lingual nerve	122	14.64	6	0.12	107	16.05	8	0.15	low		those that have reinnervated the tongue
	306	306.2	The effect of triamcinolone hexacetonide on the spontaneous and mechanically-induced ectopic discharge following lingual nerve injury in the ferret	J. M. Yates, K. G. Smith, P. P. Robinson	Pain	2004	no	NA		ongoing activity & retrograde sprouts	ferret	male	transection	regenerating	lingual	muscle	yes	NA	single unit recordings	yes	steroid	naïve	121.5	121.5	0	0	0	1	A fibre	conduction velocity & peripheral stimulation	teased lingual nerve					301	39.13	8	0.13	low		those that stayed at the injury site
	307	307.1	Chronic blockade of interleukin-1 (IL-1) prevents and attenuates neuropathic pain behavior and spontaneous ectopic neuronal activity following nerve injury	E. Gabay, G. Wolf, Y. Shavit, R. Yirmiya, M. Tal	Eur J Pain	2011	no	NA		pharmacology	mouse	male	SNL	non-regenerating	sciatic	mixed	yes	NA	single unit recordings	yes	IL-1ra	naïve	7	7	0	1	0	0	A fibre	not described	teased L5 dorsal root					750	30.75	6	0.041	low		no mention of how fibre type was identified, but percentage seems low, so likely not sensitised
	308	308.1	Glycosylation-induced depolarization facilitates subthreshold membrane oscillation in injured primary sensory neurons	C. X. Li, Y. L. Jing, Y. K. Xie	Brain Res	2007	no	NA		pharmacology	rat	unclear	CCI	non-regenerating	sciatic	mixed	no	only report on specific subtype of spontaneous activity - subthreshold membrane potential oscillations
	309	309.1	The excitation of cutaneous nerve endings in a neuroma by capsaicin	M. Hartung, J. Leah, M. Zimmerman	Brain Res	1989	no	NA		pharmacology	rat	unclear	nerve ligation and transection	non-regenerating	saphenous	cutaneous	yes	NA	single unit recordings	yes	capsacin	control data not captured	7	7	0	1	0	0	nociceptor	not described	teased saphenous nerve	NA	NA	NA		1144		19	3.5	medium	electrical stimulation prior to spontaneous activity recording	% estimated from Fig1; % are out of number of electrically active fibres. Authors write that "no systematic attempt was made to identify amongst the electrically excit- able units those which were spontaneously active", and yet show Fig1?
	309	309.2	The excitation of cutaneous nerve endings in a neuroma by capsaicin	M. Hartung, J. Leah, M. Zimmerman	Brain Res	1989	no	NA		pharmacology	rat	unclear	nerve ligation and transection	non-regenerating	saphenous	cutaneous	yes	NA	single unit recordings	yes	capsacin	control data not captured	24	140	0	0	0	1	nociceptor	not described	teased saphenous nerve	NA	NA	NA		1144		19	13.3125	medium	electrical stimulation prior to spontaneous activity recording	% estimated from Fig1; % are out of number of electrically active fibres. Authors write that "no systematic attempt was made to identify amongst the electrically excit- able units those which were spontaneously active", and yet show Fig1?
	310	310.1	The effect of a monoclonal antibody to calcitonin-gene related peptide (CGRP) on injury-induced ectopic discharge following lingual nerve injury	K. E. Bowler, M. A. Worsley, L. Broad, E. Sher, R. Benschop, K. Johnson, F. M. Boissonade, P. P. Robinson, J. M. Yates	Neurosci Lett	2011	no	NA		pharmacology	ferret	female	transection	regenerating	lingual	muscle	yes	NA	single unit recordings	yes	CGRP antibody	PBS	3	3	0	1	0	0	A fibre	conduction velocity	teased lingual nerve	NA	NA	NA		391	21	8	0.0537084	low
	311	311.1	Effects of electrical and mechanical stimulation on two foci of spontaneous activity which develop in primary afferent neurons after peripheral axotomy	K. J. Burchiel	Pain	1984	no	NA		ongoing activity after injury/disease	rat	unclear	nerve ligation	non-regenerating	sciatic	mixed	no	total number of filaments missing
	312	312.1	Cutaneous afferent C-fibers regenerating along the distal nerve stump after crush lesion show two types of cold sensitivity	L. Grossmann, N. Gorodetskaya, A. Teliban, R. Baron, W. Jänig	Eur J Pain	2009	no	NA		ongoing activity & thermal sensitivity	rat	male	nerve crush	regenerating	sural	cutaneous	no	report only on ectopic activity upon activation
	313	313.1	Tetrodotoxin inhibits neuropathic ectopic activity in neuromas, dorsal root ganglia and dorsal horn neurons	I. Omana-Zapata, M. A. Khabbaz, J. C. Hunter, D. E. Clarke, K. R. Bley	Pain	1997	no	NA		pharmacology	rat	male	transection	regenerating	sciatic	mixed	no	raw numbers of spontaneous activity not captured
	314	314.1	Sialic acid contributes to generation of ectopic spontaneous discharges in rats with neuropathic pain	X. L. Zhang, X. Q. Peng, Y. L. Jing, W. R. Xie, Y. K. Xie	Neurosci Lett	2003	no	NA		pharmacology	rat	both	CCI	non-regenerating	sciatic	mixed	no	total number of filaments missing
	315	315.1	Axoplasmic transport block reduces ectopic impulse generation in injured peripheral nerves	M. Devor, R. Govrin-Lippmann	Pain	1983	no	NA		pharmacology	rat	male	nerve ligation and transection	non-regenerating	sciatic	mixed	yes	NA	single unit recordings	yes	vinblastine and colchicine	saline	2	70	0	0	0	1	A fibre	conduction velocity	teased sciatic nerve	NA	NA	NA		not provided	not provided	3	0.118	low	note that they tried to avoid oversampling spontaneous units	% spontaneous activity had to be estimated from numbers provided which included data from previous papers: 17.9 +/- 7.8% of first 11 reported in "Ongoing activity in severed nerves: sources and variation with time"; in this paper addition of three additional rates bring this down to 16.6 +/- 7.6%.
	316	316.1	Spontaneous activity in C-fibres after partial damage to the saphenous nerve in mice: Effects of retigabine	L. Bernal, J. A. Lopez-Garcia, C. Roza	Eur J Pain	2016	yes	in vitro	recordings not in vivo
	317	317.1	Effects of potassium channel-blocking agents on spontaneous discharges from neuromas in rats	K. J. Burchiel, L. C. Russell	J Neurosurg	1985	no	NA		ongoing activity after injury/disease	rat	unclear	nerve ligation	non-regenerating	saphenous	cutaneous	no	raw numbers of spontaneous activity not captured
	318	318.1	Ectopic neural activity from myelinated afferent fibres in the lingual nerve of the ferret following three types of injury	J. M. Yates, K. G. Smith, P. P. Robinson	Brain Res	2000	no	NA		ongoing activity after injury/disease	ferret	male	nerve ligation and transection	non-regenerating	lingual	muscle	yes	NA	single unit recordings	no	NA	uninjured	3	3	0	1	0	0	A fibre	conduction velocity	teased lingual nerve	122	15	6	0.122951	not provided	not provided	4	0.09	medium	electrical stimulation prior to spontaneous activity recording it seems? No mention of sensitization	percentages obtained from text, raw numbers not split across time points
	318	318.2	Ectopic neural activity from myelinated afferent fibres in the lingual nerve of the ferret following three types of injury	J. M. Yates, K. G. Smith, P. P. Robinson	Brain Res	2000	no	NA		ongoing activity after injury/disease	ferret	male	nerve ligation and transection	non-regenerating	lingual	muscle	yes	NA	single unit recordings	no	NA	uninjured	21	21	0	0	1	0	A fibre	conduction velocity	teased lingual nerve	NA	NA	NA		not provided	not provided	4	0.063	medium	electrical stimulation prior to spontaneous activity recording it seems? No mention of sensitization	percentages obtained from text, raw numbers not split across time points
	318	318.3	Ectopic neural activity from myelinated afferent fibres in the lingual nerve of the ferret following three types of injury	J. M. Yates, K. G. Smith, P. P. Robinson	Brain Res	2000	no	NA		ongoing activity after injury/disease	ferret	male	nerve ligation and transection	non-regenerating	lingual	muscle	yes	NA	single unit recordings	no	NA	uninjured	180	180	0	0	0	1	A fibre	conduction velocity	teased lingual nerve	NA	NA	NA		not provided	not provided	4	0.135	medium	electrical stimulation prior to spontaneous activity recording it seems? No mention of sensitization	percentages obtained from text, raw numbers not split across time points
	318	318.4	Ectopic neural activity from myelinated afferent fibres in the lingual nerve of the ferret following three types of injury	J. M. Yates, K. G. Smith, P. P. Robinson	Brain Res	2000	no	NA		ongoing activity after injury/disease	ferret	male	nerve ligation and transection	non-regenerating	lingual	muscle	yes	NA	single unit recordings	no	NA	uninjured	240	240	0	0	0	1	A fibre	conduction velocity	teased lingual nerve	NA	NA	NA		not provided	not provided	4	0.19	medium	electrical stimulation prior to spontaneous activity recording it seems? No mention of sensitization	percentages obtained from text, raw numbers not split across time points
	318	318.5	Ectopic neural activity from myelinated afferent fibres in the lingual nerve of the ferret following three types of injury	J. M. Yates, K. G. Smith, P. P. Robinson	Brain Res	2000	no	NA		ongoing activity after injury/disease	ferret	male	CCI	non-regenerating	lingual	muscle	yes	NA	single unit recordings	no	NA	uninjured	3	3	0	1	0	0	A fibre	conduction velocity	teased lingual nerve	NA	NA	NA		not provided	not provided	4	0.2	medium	electrical stimulation prior to spontaneous activity recording it seems? No mention of sensitization	percentages estimated from graph
	318	318.6	Ectopic neural activity from myelinated afferent fibres in the lingual nerve of the ferret following three types of injury	J. M. Yates, K. G. Smith, P. P. Robinson	Brain Res	2000	no	NA		ongoing activity after injury/disease	ferret	male	CCI	non-regenerating	lingual	muscle	yes	NA	single unit recordings	no	NA	uninjured	21	21	0	0	1	0	A fibre	conduction velocity	teased lingual nerve	NA	NA	NA		not provided	not provided	4	0.09	medium	electrical stimulation prior to spontaneous activity recording it seems? No mention of sensitization	percentages estimated from graph
	318	318.7	Ectopic neural activity from myelinated afferent fibres in the lingual nerve of the ferret following three types of injury	J. M. Yates, K. G. Smith, P. P. Robinson	Brain Res	2000	no	NA		ongoing activity after injury/disease	ferret	male	CCI	non-regenerating	lingual	muscle	yes	NA	single unit recordings	no	NA	uninjured	180	180	0	0	0	1	A fibre	conduction velocity	teased lingual nerve	NA	NA	NA		not provided	not provided	4	0.22	medium	electrical stimulation prior to spontaneous activity recording it seems? No mention of sensitization	percentages estimated from graph
	318	318.8	Ectopic neural activity from myelinated afferent fibres in the lingual nerve of the ferret following three types of injury	J. M. Yates, K. G. Smith, P. P. Robinson	Brain Res	2000	no	NA		ongoing activity after injury/disease	ferret	male	transection	regenerating	lingual	muscle	yes	NA	single unit recordings	no	NA	uninjured	3	3	0	1	0	0	A fibre	conduction velocity	teased lingual nerve	NA	NA	NA		not provided	not provided	4	0.25	medium	electrical stimulation prior to spontaneous activity recording it seems? No mention of sensitization	percentages obtained from text, raw numbers not split across time points
	318	318.9	Ectopic neural activity from myelinated afferent fibres in the lingual nerve of the ferret following three types of injury	J. M. Yates, K. G. Smith, P. P. Robinson	Brain Res	2000	no	NA		ongoing activity after injury/disease	ferret	male	transection	regenerating	lingual	muscle	yes	NA	single unit recordings	no	NA	uninjured	21	21	0	0	1	0	A fibre	conduction velocity	teased lingual nerve	NA	NA	NA		not provided	not provided	4	0.097	medium	electrical stimulation prior to spontaneous activity recording it seems? No mention of sensitization	percentages obtained from text, raw numbers not split across time points
	318	319	Ectopic neural activity from myelinated afferent fibres in the lingual nerve of the ferret following three types of injury	J. M. Yates, K. G. Smith, P. P. Robinson	Brain Res	2000	no	NA		ongoing activity after injury/disease	ferret	male	transection	regenerating	lingual	muscle	yes	NA	single unit recordings	no	NA	uninjured	180	180	0	0	0	1	A fibre	conduction velocity	teased lingual nerve	NA	NA	NA		not provided	not provided	4	0.195	medium	electrical stimulation prior to spontaneous activity recording it seems? No mention of sensitization	percentages obtained from text, raw numbers not split across time points
	319	319.1	Myelinated afferent fiber types that become spontaneously active and mechanosensitive following nerve transection in the rat	M. Tal, P. D. Wall, M. Devor	Brain Res	1999	no	NA		ongoing activity after injury/disease	rat	male	nerve ligation and transection	non-regenerating	saphenous	cutaneous	yes	NA	single unit recordings	no	NA	control data not captured	6	11	0	0	1	0	A fibre	conduction velocity & spike shape	teased saphenous nerve	NA	NA	NA		99	8	8	0.0808081	low	spontaneous activity measurements after passively recording from neurones- minimises sensitisation from mechanosensitivity testing.	note that no spontaneous activity observed in C fibres
	319	319.2	Myelinated afferent fiber types that become spontaneously active and mechanosensitive following nerve transection in the rat	M. Tal, P. D. Wall, M. Devor	Brain Res	1999	no	NA		ongoing activity after injury/disease	rat	male	nerve ligation and transection	non-regenerating	sural	cutaneous	yes	NA	single unit recordings	no	NA	control data not captured	6	7	0	1	0	0	A fibre	conduction velocity & spike shape	teased sural nerve	NA	NA	NA		62	3	4	0.0483871	low	spontaneous activity measurements after passively recording from neurones- minimises sensitisation from mechanosensitivity testing.	note that no spontaneous activity observed in C fibres
	319	319.3	Myelinated afferent fiber types that become spontaneously active and mechanosensitive following nerve transection in the rat	M. Tal, P. D. Wall, M. Devor	Brain Res	1999	no	NA		ongoing activity after injury/disease	rat	male	nerve ligation and transection	non-regenerating	saphenous	cutaneous	yes	NA	single unit recordings	no	NA	control data not captured	21	26	0	0	0	1	A fibre	conduction velocity & spike shape	teased saphenous nerve	NA	NA	NA		53	3	4	0.0566038	low	spontaneous activity measurements after passively recording from neurones- minimises sensitisation from mechanosensitivity testing.	note that no spontaneous activity observed in C fibres
	319	319.4	Myelinated afferent fiber types that become spontaneously active and mechanosensitive following nerve transection in the rat	M. Tal, P. D. Wall, M. Devor	Brain Res	1999	no	NA		ongoing activity after injury/disease	rat	male	nerve ligation and transection	non-regenerating	sural	cutaneous	yes	NA	single unit recordings	no	NA	control data not captured	21	21	0	0	1	0	A fibre	conduction velocity & spike shape	teased sural nerve	NA	NA	NA		8	0	1	0	low	spontaneous activity measurements after passively recording from neurones- minimises sensitisation from mechanosensitivity testing.	note that no spontaneous activity observed in C fibres
	319	319.5	Myelinated afferent fiber types that become spontaneously active and mechanosensitive following nerve transection in the rat	M. Tal, P. D. Wall, M. Devor	Brain Res	1999	no	NA		ongoing activity after injury/disease	rat	male	nerve ligation and transection	non-regenerating	gastrocnemius	muscle	yes	NA	single unit recordings	no	NA	control data not captured	6	11	0	0	1	0	A fibre	conduction velocity & spike shape	teased saphenous nerve	NA	NA	NA		108	74	9	0.685185	low	spontaneous activity measurements after passively recording from neurones- minimises sensitisation from mechanosensitivity testing.	note that no spontaneous activity observed in C fibres
	319	319.6	Myelinated afferent fiber types that become spontaneously active and mechanosensitive following nerve transection in the rat	M. Tal, P. D. Wall, M. Devor	Brain Res	1999	no	NA		ongoing activity after injury/disease	rat	male	nerve ligation and transection	non-regenerating	facial	mixed	yes	NA	single unit recordings	no	NA	control data not captured	6	8	0	0	1	0	A fibre	conduction velocity & spike shape	teased sural nerve	NA	NA	NA		40	0	4	0	low	spontaneous activity measurements after passively recording from neurones- minimises sensitisation from mechanosensitivity testing.	note that no spontaneous activity observed in C fibres
	320	320.1	Ectopic purinergic sensitivity develops at sites of chronic nerve constriction injury in rat	Y. Chen, Y. Shu, Z. Zhao	Neuroreport	1999	no	NA		ongoing activity after injury/disease	rat	male	CCI	non-regenerating	sciatic	mixed	no	total number of filaments missing
	321	321.1	Nerve injury induces a new profile of tactile and mechanical nociceptor input from undamaged peripheral afferents	M. D. Boada, S. Gutierrez, C. A. Aschenbrenner, T. T. Houle, K. Hayashida, D. G. Ririe, J. C. Eisenach	J Neurophysiol	2015	yes	juvenile rats	unsuitable model
	322	322.1	The effect of amitriptyline on ectopic discharge of primary afferent fibers in the L5 dorsal root in a rat model of neuropathic pain	X. Su, A. H. Liang, M. O. Urban	Anesth Analg	2009	no	NA		pharmacology	rat	male	SNL	non-regenerating	sciatic	mixed	no	only record spontaneous units
	324	324.1	Spontaneous activity in afferent and efferent fibers after chronic axotomy: response to potassium channel blockade	L. C. Russell, K. J. Burchiel	Somatosens Mot Res	1988	yes	full text not available	article not available in full text and/or English
	325	325.1	Gabapentin suppresses ectopic nerve discharges and reverses allodynia in neuropathic rats	H. L. Pan, J. C. Eisenach, S. R. Chen	J Pharmacol Exp Ther	1999	yes	full text not available	article not available in full text and/or English
	327	327.1	Effect of 2-(phosphono-methyl)-pentanedioic acid on allodynia and afferent ectopic discharges in a rat model of neuropathic pain	S. R. Chen, K. M. Wozniak, B. S. Slusher, H. L. Pan	J Pharmacol Exp Ther	2002	yes	full text not available	article not available in full text and/or English
	328	328.1	Abnormal discharge originates at the site of nerve injury in experimental constriction neuropathy (CCI) in the rat	M. Tal, E. Eliav	Pain	1996	no	NA		ongoing activity after injury/disease	rat	male	CCI	non-regenerating	sciatic	mixed	yes	NA	single unit recordings	no	NA	uninjured	2	5	0	1	0	0	A fibre	conduction velocity	teased sciatic nerve	NA	NA	NA		738	not provided	12	0.06	low	passive observation of nerve for 2min to begin with to identify spontaneous activity;	provided mean plus SEM: 6 +/- 1.9%; note that uninjured and sham rats "rarely had spontaneous activity"
	328	328.2	Abnormal discharge originates at the site of nerve injury in experimental constriction neuropathy (CCI) in the rat	M. Tal, E. Eliav	Pain	1996	no	NA		ongoing activity after injury/disease	rat	male	CCI	non-regenerating	sciatic	mixed	yes	NA	single unit recordings	no	NA	uninjured	6	9	0	0	1	0	A fibre	conduction velocity	teased sciatic nerve	NA	NA	NA		1434	not provided	18	0.132	low	passive observation of nerve for 2min to begin with to identify spontaneous activity	13.2+/-2.8%
	328	328.3	Abnormal discharge originates at the site of nerve injury in experimental constriction neuropathy (CCI) in the rat	M. Tal, E. Eliav	Pain	1996	no	NA		ongoing activity after injury/disease	rat	male	CCI	non-regenerating	sciatic	mixed	yes	NA	single unit recordings	no	NA	uninjured	10	14	0	0	1	0	A fibre	conduction velocity	teased sciatic nerve	NA	NA	NA		972	not provided	13	0.082	low	passive observation of nerve for 2min to begin with to identify spontaneous activity	8.2+/-1.9%
	329	329.1	Development of ongoing activity, mechanosensitivity, and adrenaline sensitivity in severed peripheral nerve axons	J. W. Scadding	Exp Neurol	1981	no	NA		ongoing activity after injury/disease	mouse	female	neuroma	non-regenerating	sciatic	mixed	yes	NA	single unit recordings	yes	adrenaline	control data not captured	0	7	0	1	0	0	A fibre	conduction velocity	teased sciatic nerve	NA	NA	NA		not provided	not provided	13	3.46154	low	spontaneous activity was recorded first thing before any stimulation of the neuroma and subsequent recordings	percentages estimated from Figure 6; record only myelinated fibres
	329	329.2	Development of ongoing activity, mechanosensitivity, and adrenaline sensitivity in severed peripheral nerve axons	J. W. Scadding	Exp Neurol	1981	no	NA		ongoing activity after injury/disease	mouse	female	neuroma	non-regenerating	sciatic	mixed	yes	NA	single unit recordings	yes	adrenaline	control data not captured	8	21	0	0	1	0	A fibre	conduction velocity	teased sciatic nerve	NA	NA	NA		not provided	not provided	17	4.41176	low	spontaneous activity was recorded first thing before any stimulation of the neuroma and subsequent recordings	percentages estimated from Figure 6
	329	329.3	Development of ongoing activity, mechanosensitivity, and adrenaline sensitivity in severed peripheral nerve axons	J. W. Scadding	Exp Neurol	1981	no	NA		ongoing activity after injury/disease	mouse	female	neuroma	non-regenerating	sciatic	mixed	yes	NA	single unit recordings	yes	adrenaline	control data not captured	22	49	0	0	0	1	A fibre	conduction velocity	teased sciatic nerve	NA	NA	NA		not provided	not provided	8	2.75	low	spontaneous activity was recorded first thing before any stimulation of the neuroma and subsequent recordings	percentages estimated from Figure 6
	330	330.1	Inhibitory effect of anisodamine on the neuropathic hyperalgesia following peripheral nerve injury (II)	Y. K. Xie, W. H. Xiao	Sci China B	1993	yes	article not English	article not available in full text and/or English
	331	331.1	Characteristics of ectopic discharges in a rat neuropathic pain model	H. C. Han, D. H. Lee, J. M. Chung	Pain	2000	no	NA		ongoing activity after injury/disease	rat	male	SNL	non-regenerating	sciatic	mixed	no	only record spontaneous units
	332	332.1	Ectopic discharges from injured nerve fibers are highly correlated with tactile allodynia only in early, but not late, stage in rats with spinal nerve ligation	Q. Sun, H. Tu, G. G. Xing, J. S. Han, Y. Wan	Exp Neurol	2005	no	NA		ongoing activity after injury/disease	rat	male	SNL	non-regenerating	sciatic	mixed	no	numerator not clear in proportion of filaments with ectopic activity - reported % are very high from 25-75%
	333	333.1	L5 spinal nerve axotomy induces sensitization of cutaneous L4 AÎ²-nociceptive dorsal root ganglion neurons in the rat in vivo	L. Djouhri	Neurosci Lett	2016	no	NA		ongoing activity after injury/disease	rat	female	SNL	non-regenerating	sciatic	mixed	yes	NA	single unit recordings	no	NA	uninjured	7	7	0	1	0	0	A fibre	conduction velocity & peripheral stimulation	L4 DRG	39	1	not provided	0.025641	28	5	not provided	0.178571	low	recorded SA passively before applying stimulus to receptive fields
	334	334.1	Contrasting time course of catecholamine accumulation and of spontaneous discharge in experimental neuromas in the rat	R. S. Goldstein, P. Raber, R. Govrin-Lippmann, M. Devor	Neurosci Lett	1988	yes	no electrophysiological data	missing data
	335	335.1	Changes in the action potential in sensory neurones after peripheral axotomy in vivo	M. J. Stebbing, S. Eschenfelder, H. J. HÃ¤bler, M. C. Acosta, W. Jänig, E. M. McLachlan	Neuroreport	1999	no	NA		ongoing activity after injury/disease	rat	female	transection	regenerating	sciatic	mixed	no	no recording of spontaneous activity
	336	336.1	Neuropathic pain: early spontaneous afferent activity is the trigger	W. Xie, J. A. Strong, J. T. A. Meij, J. M. Zhang, L. Yu	Pain	2005	no	NA		pharmacology	rat	male	CCI	non-regenerating	sciatic	mixed	yes	NA	single unit recordings	yes	Bupivacaine & TTX	unoperated side	1	2	1	0	0	0	A fibre	conduction velocity	teased sciatic nerve	Not provided	Not provided	Not provided		not provided	not provided	not provided	14	medium	repetitive receptive field testing 5-6 times	estimated % from Figure 4
	336	336.2	Neuropathic pain: early spontaneous afferent activity is the trigger	W. Xie, J. A. Strong, J. T. A. Meij, J. M. Zhang, L. Yu	Pain	2005	no	NA		pharmacology	rat	male	CCI	non-regenerating	sciatic	mixed	yes	NA	single unit recordings	yes	Bupivacaine & TTX	unoperated side	4	6	0	1	0	0	A fibre	conduction velocity	teased sciatic nerve	Not provided	Not provided	Not provided	0.02	not provided	not provided	not provided	25	medium	repetitive receptive field testing 5-6 times	estimated % from Figure 4
	336	336.3	Neuropathic pain: early spontaneous afferent activity is the trigger	W. Xie, J. A. Strong, J. T. A. Meij, J. M. Zhang, L. Yu	Pain	2005	no	NA		pharmacology	rat	male	CCI	non-regenerating	sciatic	mixed	yes	NA	single unit recordings	yes	Bupivacaine & TTX	unoperated side	6	8	0	0	1	0	A fibre	conduction velocity	teased sciatic nerve	Not provided	Not provided	Not provided		not provided	not provided	not provided	18	medium	repetitive receptive field testing 5-6 times	estimated % from Figure 4
	336	336.4	Neuropathic pain: early spontaneous afferent activity is the trigger	W. Xie, J. A. Strong, J. T. A. Meij, J. M. Zhang, L. Yu	Pain	2005	no	NA		pharmacology	rat	male	CCI	non-regenerating	sciatic	mixed	yes	NA	single unit recordings	yes	Bupivacaine & TTX	unoperated side	10	11	0	0	1	0	A fibre	conduction velocity	teased sciatic nerve	Not provided	Not provided	Not provided		not provided	not provided	not provided	16	medium	repetitive receptive field testing 5-6 times	estimated % from Figure 4
	336	336.5	Neuropathic pain: early spontaneous afferent activity is the trigger	W. Xie, J. A. Strong, J. T. A. Meij, J. M. Zhang, L. Yu	Pain	2005	no	NA		pharmacology	rat	male	CCI	non-regenerating	sciatic	mixed	yes	NA	single unit recordings	yes	Bupivacaine & TTX	unoperated side	14	17	0	0	1	0	A fibre	conduction velocity	teased sciatic nerve	Not provided	Not provided	Not provided		not provided	not provided	not provided	16	medium	repetitive receptive field testing 5-6 times	estimated % from Figure 4
	336	336.6	Neuropathic pain: early spontaneous afferent activity is the trigger	W. Xie, J. A. Strong, J. T. A. Meij, J. M. Zhang, L. Yu	Pain	2005	no	NA		pharmacology	rat	male	CCI	non-regenerating	sciatic	mixed	yes	NA	single unit recordings	yes	Bupivacaine & TTX	unoperated side	19	21	0	0	1	0	A fibre	conduction velocity	teased sciatic nerve	Not provided	Not provided	Not provided		not provided	not provided	not provided	18	medium	repetitive receptive field testing 5-6 times	estimated % from Figure 4
	336	336.7	Neuropathic pain: early spontaneous afferent activity is the trigger	W. Xie, J. A. Strong, J. T. A. Meij, J. M. Zhang, L. Yu	Pain	2005	no	NA		pharmacology	rat	male	CCI	non-regenerating	sciatic	mixed	yes	NA	single unit recordings	yes	Bupivacaine & TTX	unoperated side	25	28	0	0	0	1	A fibre	conduction velocity	teased sciatic nerve	Not provided	Not provided	Not provided		not provided	not provided	not provided	16	medium	repetitive receptive field testing 5-6 times	estimated % from Figure 4
	336	336.8	Neuropathic pain: early spontaneous afferent activity is the trigger	W. Xie, J. A. Strong, J. T. A. Meij, J. M. Zhang, L. Yu	Pain	2005	no	NA		pharmacology	rat	male	CCI	non-regenerating	sciatic	mixed	yes	NA	single unit recordings	yes	Bupivacaine & TTX	unoperated side	63	63	0	0	0	1	A fibre	conduction velocity	teased sciatic nerve	Not provided	Not provided	Not provided		not provided	not provided	not provided	1	medium	repetitive receptive field testing 5-6 times	estimated % from Figure 4
	336	336.9	Neuropathic pain: early spontaneous afferent activity is the trigger	W. Xie, J. A. Strong, J. T. A. Meij, J. M. Zhang, L. Yu	Pain	2005	no	NA		pharmacology	rat	male	CCI	non-regenerating	sciatic	mixed	yes	NA	single unit recordings	yes	Bupivacaine & TTX	unoperated side	70	70	0	0	0	1	A fibre	conduction velocity	teased sciatic nerve	Not provided	Not provided	Not provided		not provided	not provided	not provided	2	medium	repetitive receptive field testing 5-6 times	estimated % from Figure 4
	336	337	Neuropathic pain: early spontaneous afferent activity is the trigger	W. Xie, J. A. Strong, J. T. A. Meij, J. M. Zhang, L. Yu	Pain	2005	no	NA		pharmacology	rat	male	CCI	non-regenerating	sciatic	mixed	yes	NA	single unit recordings	yes	Bupivacaine & TTX	unoperated side	1	2	1	0	0	0	nociceptor	conduction velocity	teased sciatic nerve	Not provided	Not provided	Not provided		not provided	not provided	not provided	21	medium	repetitive receptive field testing 5-6 times	estimated % from Figure 4
	336	337.1	Neuropathic pain: early spontaneous afferent activity is the trigger	W. Xie, J. A. Strong, J. T. A. Meij, J. M. Zhang, L. Yu	Pain	2005	no	NA		pharmacology	rat	male	CCI	non-regenerating	sciatic	mixed	yes	NA	single unit recordings	yes	Bupivacaine & TTX	unoperated side	4	6	0	1	0	0	nociceptor	conduction velocity	teased sciatic nerve	Not provided	Not provided	Not provided	0.09	not provided	not provided	not provided	19	medium	repetitive receptive field testing 5-6 times	estimated % from Figure 4
	336	337.2	Neuropathic pain: early spontaneous afferent activity is the trigger	W. Xie, J. A. Strong, J. T. A. Meij, J. M. Zhang, L. Yu	Pain	2005	no	NA		pharmacology	rat	male	CCI	non-regenerating	sciatic	mixed	yes	NA	single unit recordings	yes	Bupivacaine & TTX	unoperated side	6	8	0	0	1	0	nociceptor	conduction velocity	teased sciatic nerve	Not provided	Not provided	Not provided		not provided	not provided	not provided	27	medium	repetitive receptive field testing 5-6 times	estimated % from Figure 4
	336	337.3	Neuropathic pain: early spontaneous afferent activity is the trigger	W. Xie, J. A. Strong, J. T. A. Meij, J. M. Zhang, L. Yu	Pain	2005	no	NA		pharmacology	rat	male	CCI	non-regenerating	sciatic	mixed	yes	NA	single unit recordings	yes	Bupivacaine & TTX	unoperated side	10	11	0	0	1	0	nociceptor	conduction velocity	teased sciatic nerve	Not provided	Not provided	Not provided		not provided	not provided	not provided	23	medium	repetitive receptive field testing 5-6 times	estimated % from Figure 4
	336	337.4	Neuropathic pain: early spontaneous afferent activity is the trigger	W. Xie, J. A. Strong, J. T. A. Meij, J. M. Zhang, L. Yu	Pain	2005	no	NA		pharmacology	rat	male	CCI	non-regenerating	sciatic	mixed	yes	NA	single unit recordings	yes	Bupivacaine & TTX	unoperated side	14	17	0	0	1	0	nociceptor	conduction velocity	teased sciatic nerve	Not provided	Not provided	Not provided		not provided	not provided	not provided	24	medium	repetitive receptive field testing 5-6 times	estimated % from Figure 4
	336	337.5	Neuropathic pain: early spontaneous afferent activity is the trigger	W. Xie, J. A. Strong, J. T. A. Meij, J. M. Zhang, L. Yu	Pain	2005	no	NA		pharmacology	rat	male	CCI	non-regenerating	sciatic	mixed	yes	NA	single unit recordings	yes	Bupivacaine & TTX	unoperated side	19	21	0	0	1	0	nociceptor	conduction velocity	teased sciatic nerve	Not provided	Not provided	Not provided		not provided	not provided	not provided	35	medium	repetitive receptive field testing 5-6 times	estimated % from Figure 4
	336	337.6	Neuropathic pain: early spontaneous afferent activity is the trigger	W. Xie, J. A. Strong, J. T. A. Meij, J. M. Zhang, L. Yu	Pain	2005	no	NA		pharmacology	rat	male	CCI	non-regenerating	sciatic	mixed	yes	NA	single unit recordings	yes	Bupivacaine & TTX	unoperated side	25	28	0	0	0	1	nociceptor	conduction velocity	teased sciatic nerve	Not provided	Not provided	Not provided		not provided	not provided	not provided	30	medium	repetitive receptive field testing 5-6 times	estimated % from Figure 4
	336	337.7	Neuropathic pain: early spontaneous afferent activity is the trigger	W. Xie, J. A. Strong, J. T. A. Meij, J. M. Zhang, L. Yu	Pain	2005	no	NA		pharmacology	rat	male	CCI	non-regenerating	sciatic	mixed	yes	NA	single unit recordings	yes	Bupivacaine & TTX	unoperated side	63	63	0	0	0	1	nociceptor	conduction velocity	teased sciatic nerve	Not provided	Not provided	Not provided		not provided	not provided	not provided	10	medium	repetitive receptive field testing 5-6 times	estimated % from Figure 4
	336	337.8	Neuropathic pain: early spontaneous afferent activity is the trigger	W. Xie, J. A. Strong, J. T. A. Meij, J. M. Zhang, L. Yu	Pain	2005	no	NA		pharmacology	rat	male	CCI	non-regenerating	sciatic	mixed	yes	NA	single unit recordings	yes	Bupivacaine & TTX	unoperated side	70	70	0	0	0	1	nociceptor	conduction velocity	teased sciatic nerve	Not provided	Not provided	Not provided		not provided	not provided	not provided	11	medium	repetitive receptive field testing 5-6 times	estimated % from Figure 4
	337	337.1	Stereospecific effect of pregabalin on ectopic afferent discharges and neuropathic pain induced by sciatic nerve ligation in rats	S. R. Chen, Z. Xu, H. L. Pan	Anesthesiology	2001	no	NA		pharmacology	rat	male	nerve ligation	non-regenerating	sciatic	mixed	no	total number of filaments missing
	338	338.1	The effect of nerve growth factor on functional recovery after injury to the chorda tympani and lingual nerves	K. G. Smith, J. M. Yates, P. P. Robinson	Brain Res	2004	no	NA		pharmacology	cat	unclear	regeneration (entubulation)	regenerating	lingual	muscle	yes	NA	single unit recordings	yes	NGF	uninjured	168	168	0	0	0	1	unclear	conduction velocity	teased lingual nerve	93	Not provided	4	0.12	80	not provided	4	16	medium	it reads as if they mapped out the receptive field before recording spontaneous activity
	339	339.1	Activation of the galanin receptor 2 in the periphery reverses nerve injury-induced allodynia	R. P. Hulse, D. Wynick, L. F. Donaldson	Mol Pain	2011	no	NA		pharmacology	rat	male	nerve ligation	non-regenerating	saphenous	cutaneous	no	total number of filaments missing
	340	340.1	Systemic lidocaine silences ectopic neuroma and DRG discharge without blocking nerve conduction	M. Devor, P. D. Wall, N. Catalan	Pain	1992	no	NA		pharmacology	rat	male	neuroma	non-regenerating	sciatic	mixed	no	only response to chemical stimuli was recorded
	342	342.1	Effect of local and intravenous lidocaine on ongoing activity in injured afferent nerve fibers	I. Kirillova, A. Teliban, N. Gorodetskaya, L. Grossmann, F. Bartsch, V. H. Rausch, M. Struck, J. Tode, R. Baron, W. Jänig	Pain	2011	no	NA		ongoing activity after injury/disease	rat	male	nerve crush	regenerating	gastrocnemius	muscle	no	only record spontaneous units
	343	343.1	Axotomized and intact muscle afferents but no skin afferents develop ongoing discharges of dorsal root ganglion origin after peripheral nerve lesion	M. Michaelis, X. Liu, W. Jänig	J Neurosci	2000	no	NA		ongoing activity after injury/disease	rat	male	transection	regenerating	gastrocnemius-soleus nerve and sural nerve	mixed	yes	NA	single unit recordings	no	NA	uninjured	6	12	0	0	1	0	A fibre	conduction velocity	teased gastrocnemius nerve	92	1	2	0.0108696	142	29	7	0.204225	low	recorded SA passively before applying stimulus to receptive fields
	343	343.2	Axotomized and intact muscle afferents but no skin afferents develop ongoing discharges of dorsal root ganglion origin after peripheral nerve lesion	M. Michaelis, X. Liu, W. Jänig	J Neurosci	2000	no	NA		ongoing activity after injury/disease	rat	male	transection	regenerating	gastrocnemius-soleus nerve and sural nerve and tibial nerve and peroneal nerve	mixed	yes	NA	single unit recordings	no	NA	uninjured	6	12	0	0	1	0	A fibre	conduction velocity	teased gastrocnemius nerve	NA	NA	NA		136	30	6	0.220588	low	recorded SA passively before applying stimulus to receptive fields
	343	343.3	Axotomized and intact muscle afferents but no skin afferents develop ongoing discharges of dorsal root ganglion origin after peripheral nerve lesion	M. Michaelis, X. Liu, W. Jänig	J Neurosci	2000	no	NA		ongoing activity after injury/disease	rat	male	transection	regenerating	peroneal, tibial, and sural nerves	mixed	yes	NA	single unit recordings	no	NA	uninjured	6	12	0	0	1	0	A fibre	conduction velocity	teased gastrocnemius nerve	NA	NA	NA		101	19	3	0.188119	low	recorded SA passively before applying stimulus to receptive fields
	343	343.4	Axotomized and intact muscle afferents but no skin afferents develop ongoing discharges of dorsal root ganglion origin after peripheral nerve lesion	M. Michaelis, X. Liu, W. Jänig	J Neurosci	2000	no	NA		ongoing activity after injury/disease	rat	male	transection	regenerating	gastrocnemius-soleus nerve and sural nerve	mixed	yes	NA	single unit recordings	no	NA	uninjured	6	12	0	0	1	0	nociceptor	conduction velocity	teased gastrocnemius nerve	30	0	2	0	32	0	7	0	low	recorded SA passively before applying stimulus to receptive fields
	343	343.5	Axotomized and intact muscle afferents but no skin afferents develop ongoing discharges of dorsal root ganglion origin after peripheral nerve lesion	M. Michaelis, X. Liu, W. Jänig	J Neurosci	2000	no	NA		ongoing activity after injury/disease	rat	male	transection	regenerating	gastrocnemius-soleus nerve and sural nerve and tibial nerve and peroneal nerve	mixed	yes	NA	single unit recordings	no	NA	uninjured	6	12	0	0	1	0	nociceptor	conduction velocity	teased gastrocnemius nerve	NA	NA	NA		59	2	6	0.0338983	low	recorded SA passively before applying stimulus to receptive fields
	343	343.6	Axotomized and intact muscle afferents but no skin afferents develop ongoing discharges of dorsal root ganglion origin after peripheral nerve lesion	M. Michaelis, X. Liu, W. Jänig	J Neurosci	2000	no	NA		ongoing activity after injury/disease	rat	male	transection	regenerating	peroneal, tibial, and sural nerves	mixed	yes	NA	single unit recordings	no	NA	uninjured	6	12	0	0	1	0	nociceptor	conduction velocity	teased gastrocnemius nerve	NA	NA	NA		17	0	3	0	low	recorded SA passively before applying stimulus to receptive fields
	343	343.7	Axotomized and intact muscle afferents but no skin afferents develop ongoing discharges of dorsal root ganglion origin after peripheral nerve lesion	M. Michaelis, X. Liu, W. Jänig	J Neurosci	2000	no	NA		ongoing activity after injury/disease	rat	male	transection	regenerating	gastrocnemius-soleus nerve and sural nerve	mixed	yes	NA	single unit recordings	no	NA	uninjured	6	12	0	0	1	0	A fibre	conduction velocity	teased sural nerve	66	0	2	0	126	0	7	0	low	recorded SA passively before applying stimulus to receptive fields
	343	343.8	Axotomized and intact muscle afferents but no skin afferents develop ongoing discharges of dorsal root ganglion origin after peripheral nerve lesion	M. Michaelis, X. Liu, W. Jänig	J Neurosci	2000	no	NA		ongoing activity after injury/disease	rat	male	transection	regenerating	gastrocnemius-soleus nerve and sural nerve and tibial nerve and peroneal nerve	mixed	yes	NA	single unit recordings	no	NA	uninjured	6	12	0	0	1	0	A fibre	conduction velocity	teased sural nerve	NA	NA	NA		152	0	6	0	low	recorded SA passively before applying stimulus to receptive fields
	343	343.9	Axotomized and intact muscle afferents but no skin afferents develop ongoing discharges of dorsal root ganglion origin after peripheral nerve lesion	M. Michaelis, X. Liu, W. Jänig	J Neurosci	2000	no	NA		ongoing activity after injury/disease	rat	male	transection	regenerating	peroneal, tibial, and sural nerves	mixed	yes	NA	single unit recordings	no	NA	uninjured	6	12	0	0	1	0	A fibre	conduction velocity	teased sural nerve	NA	NA	NA		15	0	3	0	low	recorded SA passively before applying stimulus to receptive fields
	343	344	Axotomized and intact muscle afferents but no skin afferents develop ongoing discharges of dorsal root ganglion origin after peripheral nerve lesion	M. Michaelis, X. Liu, W. Jänig	J Neurosci	2000	no	NA		ongoing activity after injury/disease	rat	male	transection	regenerating	gastrocnemius-soleus nerve and sural nerve	mixed	yes	NA	single unit recordings	no	NA	uninjured	6	12	0	0	1	0	nociceptor	conduction velocity	teased sural nerve	54	0	2	0	140	0	7	0	low	recorded SA passively before applying stimulus to receptive fields
	343	344.1	Axotomized and intact muscle afferents but no skin afferents develop ongoing discharges of dorsal root ganglion origin after peripheral nerve lesion	M. Michaelis, X. Liu, W. Jänig	J Neurosci	2000	no	NA		ongoing activity after injury/disease	rat	male	transection	regenerating	gastrocnemius-soleus nerve and sural nerve and tibial nerve and peroneal nerve	mixed	yes	NA	single unit recordings	no	NA	uninjured	6	12	0	0	1	0	nociceptor	conduction velocity	teased sural nerve	NA	NA	NA		487	0	6	0	low	recorded SA passively before applying stimulus to receptive fields
	343	344.2	Axotomized and intact muscle afferents but no skin afferents develop ongoing discharges of dorsal root ganglion origin after peripheral nerve lesion	M. Michaelis, X. Liu, W. Jänig	J Neurosci	2000	no	NA		ongoing activity after injury/disease	rat	male	transection	regenerating	peroneal, tibial, and sural nerves	mixed	yes	NA	single unit recordings	no	NA	uninjured	6	12	0	0	1	0	nociceptor	conduction velocity	teased sural nerve	NA	NA	NA		11	0	3	0	low	recorded SA passively before applying stimulus to receptive fields
	344	344.1	Nociceptive input after peripheral nerve injury results in cognitive impairment and alterations in primary afferent physiology in rats	M. D. Boada, D. G. Ririe, C. W. Martin, S. J. Martin, S. A. Kim, J. C. Eisenach, T. J. Martin	Pain	2020	no	NA		ongoing activity after injury/disease	rat	male	SNL	non-regenerating	sciatic	mixed	no	no quantification of spontaneous activity
	345	345.1	Response characteristics of cutaneous mechanoreceptors in neuropathic rats	A. Bulka, J. X. Hao, Z. Wiesenfeld-Hallin	Neurosci Lett	2002	no	NA		ongoing activity after injury/disease	rat	male	ischemic injury	non-traumatic	sciatic	mixed	yes	NA	single unit recordings	no	NA	uninjured	4	22	0	0	0	1	unclear	conduction velocity	teased L4/L5 dorsal root	155	0	not provided	0	155	46	not provided	0.296774	high	they conduct lots of characterisation of mechanoreceptors	odd that the same number of units in control and allodynic rats…
	346	346.1	Excitability of AÎ² sensory neurons is altered in an animal model of peripheral neuropathy	Y. F. Zhu, J. L. Henry	BMC Neurosci	2012	no	NA		ongoing activity after injury/disease	rat	male	polyethylene cuff nerve constriction	non-regenerating	sciatic	mixed	no	no quantification of spontaneous activity
	348	348.1	Effects of mitochondrial poisons on the neuropathic pain produced by the chemotherapeutic agents, paclitaxel and oxaliplatin	W. H. Xiao, G. J. Bennett	Pain	2012	no	NA		pharmacology	rat	male	chemotherapy-induced neuropathy	non-traumatic	paclitaxel	NA	no	only record spontaneous units
	349	349.1	Adrenoreceptor subtype mediating sympathetic-sensory coupling in injured sensory neurons	Y. Chen, M. Michaelis, W. Janig, M. Devor	J Neurophysiol	1996	no	NA		ongoing activity & sympathetics	rat	male	neuroma	non-regenerating	sciatic	mixed	no	only record spontaneous units
	350	350.1	The tibial neuroma transposition (TNT) model of neuroma pain and hyperalgesia	M. J. Dorsi, L. Chen, B. B. Murinson, E. M. Pogatzki-Zahn, R. A. Meyer, A. J. Belzberg	Pain	2008	no	NA		ongoing activity after injury/disease	rat	male	neuroma	non-regenerating	tibial	mixed	yes	NA	single unit recordings	no	NA	sham	100	120	0	0	0	1	unclear	electrical stimulation	teased tibial nerve	26	2	1	0.0769231	130	14	3	0.107692	low	spontaneous activity observed early in the protocol, though after electrical stimulation	do provide information on how many A and C fibres, but not on which of these fibre types were spontaneously active
	351	351.1	Mechanical sensitivity of regenerating myelinated skin and muscle afferents in the cat	U. Proske, A. Iggo, A. R. Luff	Exp Brain Res	1995	no	NA		ongoing activity after injury/disease	cat	both	neuroma	non-regenerating	sural	cutaneous	yes	NA	single unit recordings	no	NA	control data not captured	6	6	0	1	0	0	unclear	conduction velocity	teased dorsal root	NA	NA	NA		124	0	not provided	0	medium	mainly talk of testing for mechanical sensitivity. Not clear when ongoing activity was measured
	351	351.2	Mechanical sensitivity of regenerating myelinated skin and muscle afferents in the cat	U. Proske, A. Iggo, A. R. Luff	Exp Brain Res	1995	no	NA		ongoing activity after injury/disease	cat	both	neuroma	non-regenerating	gastrocnemius	muscle	yes	NA	single unit recordings	no	NA	control data not captured	6	6	0	1	0	0	unclear	conduction velocity	teased dorsal root	NA	NA	NA		120	45	not provided	0.375	medium	mainly talk of testing for mechanical sensitivity. Not clear when ongoing activity was measured
	352	352.1	Spontaneous activity of primary afferent neurons in diabetic BB/Wistar rats. A possible mechanism of chronic diabetic neuropathic pain	K. J. Burchiel, L. C. Russell, R. P. Lee, A. A. Sima	Diabetes	1985	yes	not nerve injury	unsuitable model				diabetes (genetic model)
	353	353.1	Increased responsiveness of sensory neurons in the saphenous nerve of the streptozotocin-diabetic rat	S. C. Ahlgren, D. M. White, J. D. Levine	J Neurophysiol	1992	yes	not nerve injury	unsuitable model				diabetes (STZ)
	354	354.1	Early demyelination of primary A-fibers induces a rapid-onset of neuropathic pain in rat	Y. L. Zhu, Z. L. Xie, Y. W. Wu, W. R. Duan, Y. K. Xie	Neuroscience	2012	yes	not nerve injury	unsuitable model				venom (cobra)
	356	356.1	Genetic impairment of interleukin-1 signaling attenuates neuropathic pain, autotomy, and spontaneous ectopic neuronal activity, following nerve injury in mice	G. Wolf, E. Gabay, M. Tal, R. Yirmiya, Y. Shavit	Pain	2006	no	NA		ongoing activity after injury/disease	mouse	male	SNL	non-regenerating	sciatic	mixed	yes	NA	single unit recordings	no	NA	wild-type mice	0	1	1	0	0	0	A delta	conduction velocity	teased dorsal root	NA	NA	NA		not provided	not provided	not provided	5.7	low	spontaneous activity observed passively first, though they do mention receptive field stimulation	data extracted from Figure 3, with range given in text used: 5.7-13%
	356	356.2	Genetic impairment of interleukin-1 signaling attenuates neuropathic pain, autotomy, and spontaneous ectopic neuronal activity, following nerve injury in mice	G. Wolf, E. Gabay, M. Tal, R. Yirmiya, Y. Shavit	Pain	2006	no	NA		ongoing activity after injury/disease	mouse	male	SNL	non-regenerating	sciatic	mixed	yes	NA	single unit recordings	no	NA	wild-type mice	1	3	0	1	0	0	A delta	conduction velocity	teased dorsal root	NA	NA	NA		not provided	not provided	not provided	6	low	spontaneous activity observed passively first, though they do mention receptive field stimulation	data extracted from Figure 3, with range given in text used: 5.7-13%
	356	356.3	Genetic impairment of interleukin-1 signaling attenuates neuropathic pain, autotomy, and spontaneous ectopic neuronal activity, following nerve injury in mice	G. Wolf, E. Gabay, M. Tal, R. Yirmiya, Y. Shavit	Pain	2006	no	NA		ongoing activity after injury/disease	mouse	male	SNL	non-regenerating	sciatic	mixed	yes	NA	single unit recordings	no	NA	wild-type mice	3	7	0	1	0	0	A delta	conduction velocity	teased dorsal root	NA	NA	NA		not provided	not provided	not provided	5.7	low	spontaneous activity observed passively first, though they do mention receptive field stimulation	data extracted from Figure 3, with range given in text used: 5.7-13%
	356	356.4	Genetic impairment of interleukin-1 signaling attenuates neuropathic pain, autotomy, and spontaneous ectopic neuronal activity, following nerve injury in mice	G. Wolf, E. Gabay, M. Tal, R. Yirmiya, Y. Shavit	Pain	2006	no	NA		ongoing activity after injury/disease	mouse	male	SNL	non-regenerating	sciatic	mixed	yes	NA	single unit recordings	no	NA	wild-type mice	0	1	1	0	0	0	A delta	conduction velocity	teased dorsal root	NA	NA	NA		not provided	not provided	not provided	13	low	spontaneous activity observed passively first, though they do mention receptive field stimulation	data extracted from Figure 3, with range given in text used: 5.7-13%
	356	356.5	Genetic impairment of interleukin-1 signaling attenuates neuropathic pain, autotomy, and spontaneous ectopic neuronal activity, following nerve injury in mice	G. Wolf, E. Gabay, M. Tal, R. Yirmiya, Y. Shavit	Pain	2006	no	NA		ongoing activity after injury/disease	mouse	male	SNL	non-regenerating	sciatic	mixed	yes	NA	single unit recordings	no	NA	wild-type mice	1	3	0	1	0	0	A delta	conduction velocity	teased dorsal root	NA	NA	NA		not provided	not provided	not provided	6	low	spontaneous activity observed passively first, though they do mention receptive field stimulation	data extracted from Figure 3, with range given in text used: 5.7-13%
	356	356.6	Genetic impairment of interleukin-1 signaling attenuates neuropathic pain, autotomy, and spontaneous ectopic neuronal activity, following nerve injury in mice	G. Wolf, E. Gabay, M. Tal, R. Yirmiya, Y. Shavit	Pain	2006	no	NA		ongoing activity after injury/disease	mouse	male	SNL	non-regenerating	sciatic	mixed	yes	NA	single unit recordings	no	NA	wild-type mice	3	7	0	1	0	0	A delta	conduction velocity	teased dorsal root	NA	NA	NA		not provided	not provided	not provided	10	low	spontaneous activity observed passively first, though they do mention receptive field stimulation	data extracted from Figure 3, with range given in text used: 5.7-13%
	357	357.1	Ectopic adrenergic sensitivity in damaged peripheral nerve axons in the rat	E. M. Korenman, M. Devor	Exp Neurol	1981	no	NA		ongoing activity & sympathetics	rat	male	nerve ligation and transection	non-regenerating	tibial	mixed	no	only response to chemical stimuli was recorded
	358	358.1	Nitric oxide mediates ongoing discharges in dorsal root ganglion cells after peripheral nerve injury	Z. Wiesenfeld-Hallin, J. X. Hao, X. J. Xu, T. HÃ¶kfelt	J Neurophysiol	1993	no	NA		pharmacology	rat	female	nerve ligation and transection	non-regenerating	sciatic	mixed	no	raw numbers of spontaneous activity not captured
	359	359.1	Distribution of sensory properties among axotomized cutaneous C-fibres in adult rats	M. Michaelis, K. H. Blenk, C. Vogel, W. Jänig	Neuroscience	1999	no	NA		ongoing activity after injury/disease	rat	both	nerve ligation and transection	non-regenerating	sural	cutaneous	yes	NA	single unit recordings	no	NA	control data not captured	0.0833333	1	1	0	0	0	nociceptor	conduction velocity & peripheral stimulation	teased sural nerve	NA	NA	NA		784	52	15	0.0663265	low	no discussion of sensitization, but % activity does not indicate that it occurred	unimodal findings in most neurones studied - more spontaneous activity in the thermosensitive fibres than those that are mechanosensitive
	360	360.1	Afterdischarge and interactions among fibers in damaged peripheral nerve in the rat	S. J. Lisney, M. Devor	Brain Res	1987	no	NA		ongoing activity & firing patterns	rat	male	nerve ligation and transection	non-regenerating	sciatic	mixed	no	only record spontaneous units
	361	361.1	Variability in the occurrence of ongoing discharges in primary afferents originating in the neuroma after peripheral nerve section in different strains of rats	J. X. Hao, Z. Wiesenfeld-Hallin	Neurosci Lett	1994	no	NA		ongoing activity in different strains	rat	male	nerve ligation and transection	non-regenerating	sciatic	mixed	yes	NA	single unit recordings	no	NA	control data not captured	7	14	0	0	1	0	A fibre	assume A fibre based on dissection technique	teased sciatic nerve	NA	NA	NA		79	12	6	0.151899	high	no details of recording protocol and % unusually high	in Sprague dawley (SD) rats
	361	361.2	Variability in the occurrence of ongoing discharges in primary afferents originating in the neuroma after peripheral nerve section in different strains of rats	J. X. Hao, Z. Wiesenfeld-Hallin	Neurosci Lett	1994	no	NA		ongoing activity in different strains	rat	male	nerve ligation and transection	non-regenerating	sciatic	mixed	yes	NA	single unit recordings	no	NA	control data not captured	7	14	0	0	1	0	A fibre	assume A fibre based on dissection technique	teased sciatic nerve	NA	NA	NA		77	69	5	0.896104	high	no details of recording protocol and % unusually high	in Spontaneous hypertension (SHR) rats
	361	361.3	Variability in the occurrence of ongoing discharges in primary afferents originating in the neuroma after peripheral nerve section in different strains of rats	J. X. Hao, Z. Wiesenfeld-Hallin	Neurosci Lett	1994	no	NA		ongoing activity in different strains	rat	male	nerve ligation and transection	non-regenerating	sciatic	mixed	yes	NA	single unit recordings	no	NA	control data not captured	7	14	0	0	1	0	A fibre	assume A fibre based on dissection technique	teased sciatic nerve	NA	NA	NA		76	62	7	0.815789	high	no details of recording protocol and % unusually high	in Wistar-Kyoto (WK) rats
	362	362.1	Long-term changes in trigeminal ganglionic and thalamic neuronal activities following inferior alveolar nerve transection in behaving rats	W. T. Tseng, M. L. Tsai, K. Iwata, C. T. Yen	J Neurosci	2012	yes	multi-electrode implant in TG ganglion - very unusual	unsuitable recording site/type

## Sheet: human_data
	Article Number	Experiment ID	Title	Authors	Journal	Year	Overall purpose?	exclude?	reason	reason_meta	Species	Sex	injury_type_disease	ExperimentType	Full data collection?	Why is full data not collected?	disease condition	Non-painful disease condition	Type of control	n of patients (painful)	n of patients (non-painful)	n of control	More than one group?	age (average or average of range)	some QST?	spontaneous pain reported?	What was recorded?	number of units (patients)	number of units (patients-non-painful)	number of units (controls)	# of patients with spontaneous activity	# of patients with spontaneous activity (non-painful)	# of controls with spontaneous activity	# of fibres with spontaneous activity (patients)	# of fibres with spontaneous activity (patients, nonpainful)	# of fibres with spontaneous activity (controls)	proportion of patients with any spontaneous activity	proportion of spontaneously active fibres	proportion of patients with any spontaneous activity (nonpainful)	proportion of spontaneously active fibres (nonpainful)	proportion of controls with any spontaneous activity	proportion of spontaneously active fibres in controls	Notes
	2	2.1	A search for activation of C nociceptors by sympathetic fibers in complex regional pain syndrome	M. Campero, H. Bostock, T. K. Baumann, J. L. Ochoa	Clin Neurophysiol	2010	ongoing activity & sympathetics	no	NA		human	both	chronic primary pain	microneurography	yes	NA	CRPS I = without nerve injury	NA	NA	13	0	0	no	40.2	yes	yes	C fibres	26	NA	NA	0	NA	NA	NA	NA	NA	0
	2	2.2	A search for activation of C nociceptors by sympathetic fibers in complex regional pain syndrome	M. Campero, H. Bostock, T. K. Baumann, J. L. Ochoa	Clin Neurophysiol	2010	ongoing activity & sympathetics	no	NA		human	both	chronic primary pain	microneurography	yes	NA	CRPS II = with nerve injury	NA	NA	11	0	0	no	44.5	yes	yes	C fibres	28	NA	NA	6	NA	NA	NA	NA	NA	0.545455
	6	6.1	Herpes zoster of the head and limbs: electroneuromyographic and clinical findings in 158 consecutive cases	M. Mondelli, C. Romano, S. Rossi, R. Cioni	Arch Phys Med Rehabil	2002	patient cohort characterization	yes	EMG recordings only	no microneurography
	7	7.1	Pain relief in a neuropathy patient by lacosamide: Proof of principle of clinical translation from patient-specific iPS cell-derived nociceptors	B. Namer, D. Schmidt, E. Eberhardt, M. Maroni, E. Dorfmeister, I. P. Kleggetveit, L. Kaluza, J. Meents, A. Gerlach, Z. Lin, A. Winterpacht, E. Dragicevic, Z. Kohl, J. Sch√ºttler, I. Kurth, T. Warncke, E. Jorum, B. Winner, A. Lampert	EBioMedicine	2019	treatment prediction using iPSC	no	NA		human	female	neuropathy	microneurography	no	only contains data after lacosamide treatment, while baseline is in companion paper (Kleggetveit et al 2016)
	32	32.1	High spontaneous activity of C-nociceptors in painful polyneuropathy	I. P. Kleggetveit, B. Namer, R. Schmidt, T. Hel√•s, M. R√ºckel, K. √òrstavik, M. Schmelz, E. J√∏rum	Pain	2012	ongoing activity after injury/disease	no	NA		human	both	neuropathy	microneurography	yes	NA	peripheral neuropathy with pain	peripheral neuropathy without pain	NA	11	8	0	yes	55	yes	yes	C fibres	124	90	NA	7	6	NA	33	12	NA	0.636364	0.266129	0.75	0.133333			patient numbers with any spontaneous activity extracted from table
	48	48.1	Electrophysiological and transcriptomic correlates of neuropathic pain in human dorsal root ganglion neurons	R. Y. North, Y. Li, P. Ray, L. D. Rhines, C. E. Tatsui, G. Rao, C. A. Johansson, H. Zhang, Y. H. Kim, B. Zhang, G. Dussor, T. H. Kim, T. J. Price, P. M. Dougherty	Brain	2019	ongoing activity after injury/disease	yes	in vitro	recordings not in vivo
	51	51.1	Clustering of slowly adapting type II mechanoreceptors in human peripheral nerve and skin	G. Wu, R. Ekedahl, R. G. Hallin	Brain	1998	characterisation of human sensory neurons	no	NA		human	both	healthy volunteers	microneurography	no	cutaneous mechanoreceptors only
	55	55.1	Differential analgesic effects of subanesthetic concentrations of lidocaine on spontaneous and evoked pain in human painful neuroma: A randomized, double blind study	A. Miclescu, M. Schmelz, T. Gordh	Scand J Pain	2015	ongoing activity after injury/disease	yes	clinical assessment only	no microneurography
	64	64.1	Peripheral neural correlates of cutaneous anaesthesia induced by skin cooling in man	E. Kunesch, R. Schmidt, M. Nordin, U. Wallin, K. E. Hagbarth	Acta Physiol Scand	1987	effect of skin cooling on mechanoreceptors	no	NA		human	male	healthy volunteers	microneurography	no	do not quantify spontaneous activity occurence	NA
	75	75.1	Ectopic sensory discharges and paresthesiae in patients with disorders of peripheral nerves, dorsal roots and dorsal columns	M. Nordin, B. Nystr√∂m, U. Wallin, K. E. Hagbarth	Pain	1984	ongoing activity after injury/disease	no	NA		human	both	paresthesia	microneurography	no	correlate ectopic activity with both painful/non-painful paresthesia, but qualitative data only showing that it co-incides with sensations of paresthesia/pain evoked by experimenters
	92	92.1	Double spikes to single electrical stimulation correlates to spontaneous activity of nociceptors in painful neuropathy patients	R. Schmidt, I. P. Kleggetveit, B. Namer, T. Hel√•s, O. Obreja, M. Schmelz, E. J√∏rum	Pain	2012	ongoing activity after injury/disease	no	NA		human	both	neuropathy	microneurography	no	same cohort as Kleggetveit et al in same issue of pain - but here correlation to spiking activity
	95	95.1	Ectopic impulse generation and autoexcitation in single myelinated afferent fibers in patients with peripheral neuropathy and positive sensory symptoms	M. Campero, J. Serra, P. Marchettini, J. L. Ochoa	Muscle Nerve	1998	ongoing activity after injury/disease	no	NA		human	both	neuropathy	microneurography	yes	NA	neuropathy & positive sensory symptoms	NA	NA	40	0	0	no	58	yes	yes	A fibres	NA	NA	NA	8	NA	0	NA	NA	NA	0.2
	128	128.1	Partial reversal of conduction slowing during repetitive stimulation of single sympathetic efferents in human skin	M. Campero, J. Serra, H. Bostock, J. L. Ochoa	Acta Physiol Scand	2004	ongoing activity & sympathetics	yes	designed to pick up spontaneous activity in sympathetic fibres in healthy volunteers	unsuitale fibre type
	140	140.1	Electrophysiological dysfunction in the peripheral nervous system following spinal cord injury	D. A. Riley, A. S. Burns, M. Carrion-Jones, T. R. Dillingham	Pm r	2011	ongoing activity after injury/disease	yes	spinal cord injury, compound motor/sensory nerve Aps	no microneurography
	150	150.1	Properties of cutaneous afferents during recovery from Guillain-Barre syndrome	R. Mackel, E. Brink, E. Jorum, M. Aisen	Brain	1994	ongoing activity after injury/disease	no	NA		human	both	neuropathy	microneurography	yes	NA	NA	Guillain-Barre induced paresthesia and/or numbness	NA	0	5	0	no	48.8	yes	no	A fibres	NA	60	NA	NA	3	NA	NA	not provided	NA			0.6
	157	157.1	Spectrum of cutaneous hyperalgesias/allodynias in neuropathic pain patients	R. J. Verdugo, L. A. Bell, M. Campero, F. Salvat, B. Tripplett, J. Sonnad, J. L. Ochoa	Acta Neurol Scand	2004	patient cohort characterization	yes	not designed to measure spontaneous activity	spontaneous activity not quantifiable
	179	179.1	Neuropathies with prolonged conduction block, single and grouped fasciculations, localized limb myokymia	G. Roth, M. R. Magistris	Electroencephalogr Clin Neurophysiol		patient cohort characterization	yes	designed to pick up spontaneous activity only in muscle afferents	unsuitale fibre type
	181	181.1	Combined electroneurographic and electromyographic studies in lead workers	J. H. Yeh, Y. C. Chang, J. D. Wang	Occup Environ Med	1995	patient cohort characterization	yes	designed to pick up spontaneous activity only in muscle afferents	unsuitale fibre type
	202	202.1	Neuropathic pain is associated with increased nodal persistent Na(+) currents in human diabetic neuropathy	S. Misawa, K. Sakurai, K. Shibuya, S. Isose, K. Kanai, J. Ogino, K. Ishikawa, S. Kuwabara	J Peripher Nerv Syst	2009	patient cohort characterization	yes	not designed to measure spontaneous activity	spontaneous activity not quantifiable
	224	224.1	Specific C-receptors for itch in human skin	M. Schmelz, R. Schmidt, A. Bickel, H. O. Handwerker, H. E. Torebj√∂rk	J Neurosci	1997	ongoing activity in healthy volunteers	no	NA		human	both	healthy volunteers	microneurography	yes	NA	NA	NA	healthy volunteers	0	0	53	no	27	no	no	C fibres	NA	NA	56	NA	NA	0	NA	NA	0					0	0
	228	228.1	Spontaneous bursting neuronal discharges recorded from peripheral nerve in human: injury discharges or not?	M. Bergenheim, E. Ribot-Ciscar, J. P. Roll, J. Thunberg	Neurosci Lett	2004	ongoing activity in healthy volunteers	no	NA		human	both	healthy volunteers	microneurography	no	specifically seek to record from spontaneously active units
	239	239.1	A micro-electrode study of peripheral neuropathy in man. Part 1. Responses to single graded stimuli	Mackenzie RA, Skuse NF, Lethlean AK.	J Neurol Sci	1977	ongoing activity after injury/disease	no	NA		human	both	neuropathy	microneurography	no	do not quantify spontaneous activity, but report that no difference in incidence between painful and non-painful neuropathy, and in sural nerve only
	240	240.1	Microelectrode recordings from transected nerves in amputees with phantom limb pain	Nyström B, Hagbarth KE.	Neurosci Lett	1981	ongoing activity after injury/disease	no	NA		human	male	neuropathy	microneurography	yes	NA	amputation	NA	NA	2	0	0	no	not provided	no	yes	C fibres	NA	NA	NA	2	NA	NA	NA	NA	NA	1
	240	240.2	Microelectrode recordings from transected nerves in amputees with phantom limb pain	Nyström B, Hagbarth KE.	Neurosci Lett	1981	ongoing activity after injury/disease	no	NA		human	male	neuropathy	microneurography	yes	NA	amputation	NA	NA	2	0	0	no	not provided	no	yes	A fibres	NA	NA	NA	1	NA	NA	NA	NA	NA	0.5
	241	241.1	Identification of muscle afferents subserving sensation of deep pain in humans	Simone DA, Marchettini P, Caputi G, Ochoa JL.	J Neurophysiol	1994	ongoing activity in healthy volunteers	no	NA		human	both	healthy volunteers	microneurography	yes	NA	NA	NA	healthy volunteers	0	0	11	no	33	no	no	muscle C fibres	NA	NA	14	NA	NA	NA	NA	NA	1						0.0714286
	242	242.1	Low-threshold mechanoreceptive afferents in the human lingual nerve	Trulsson M, Essick GK.	J Neurophysiol	1997	ongoing activity in healthy volunteers	no	NA		human	both	healthy volunteers	microneurography	no	C-LTMR recordings, not nociceptors
	243	243.1	Spontaneous and evoked ectopic discharges recorded from single human axons	Macefield VG.	Muscle Nerve	1998	ongoing activity in healthy volunteers	no	NA		human	both	healthy volunteers	microneurography	no	total number of units not provided																											make the point that units with occasional spontanoues activity apparently commonly observed in these kinds of experiments; here reported 10+ from cutaneous afferents; not linked to any phenotype/behaviour; activity very similar to that reported in individual with paresthesia and nerve injury, think it likely that subtle damage due to recording also cause here?
	244	244.1	Subjective sensation and objective neural discharges recorded from clinically nonvital and intact teeth	Ikeda H, Suda H.	J Endod	1998	ongoing activity in teeth	no	NA		human	unclear	tooth decay	microneurography	yes	NA	teeth with caries	healthy teeth	non-innervated teeth	7	5	4	yes	22	no	no	unclear	30	30	0	4	0	NA	7	0	NA	0.571429	0.233333	0	0			spontaneous activity was not associate with any sensation
	245	245.1	Evidence for strong synaptic coupling between single tactile afferents from the sole of the foot and motoneurons supplying leg muscles	Fallon JB, Bent LR, McNulty PA, Macefield VG.	J Neurophysiol	2005	patient cohort characterization	yes	designed to pick up spontaneous activity only in muscle afferents	unsuitale fibre type
	246	246.1	Abnormal function of C-fibers in patients with diabetic neuropathy	Ørstavik K, Namer B, Schmidt R, Schmelz M, Hilliges M, Weidner C, Carr RW, Handwerker H, Jørum E, Torebjörk HE.	J Neurosci	2006	ongoing activity after injury/disease	no	NA		human	both	neuropathy	microneurography	yes	NA	painful diabetic neuropathy	non-painful diabetic neuropathy	healthy subjects	5	3	9	yes	53.875	yes		C fibres	60	38	45	NA	NA	NA	4	4	2		0.0666667		0.105263		0.0444444	say that maybe not more in those with pain than no pain since fibres might be dying back
	247	247.1	Microneurographic assessment of C-fibre function in aged healthy subjects	Namer B, Barta B, Ørstavik K, Schmidt R, Carr R, Schmelz M, Handwerker HO.	J Physiol	2009	ongoing activity in healthy volunteers	no	NA		human	both	healthy volunteers	microneurography	yes	NA	NA	NA	healthy volunteers	0	0	19	no	24.7	no	NA	C fibres	NA	NA	142	NA	NA	NA	NA	NA	0						0
	247	247.2	Microneurographic assessment of C-fibre function in aged healthy subjects	Namer B, Barta B, Ørstavik K, Schmidt R, Carr R, Schmelz M, Handwerker HO.	J Physiol	2009	ongoing activity in healthy volunteers	no	NA		human	both	healthy volunteers	microneurography	yes	NA	NA	NA	aging healthy volunteers	0	0	15	no	56.2	no	NA	C fibres	NA	NA	202	NA	NA	NA	NA	NA	5						0.0247525	note that these are aged subjects
	248	248.1	C-nociceptors sensitized to cold in a patient with small-fiber neuropathy and cold allodynia	Serra J, Solà R, Quiles C, Casanova-Molla J, Pascual V, Bostock H, Valls-Solé J.	Pain	2009	ongoing activity after injury/disease	no	NA		human	female	neuropathy	microneurography	yes	NA	small fibre neuropathy	NA	NA	1	NA	NA	no	35	yes	no	C fibres	17	NA	NA	1	NA	NA	8	NA	NA	1	0.470588
	249	249.1	Microneurographic identification of spontaneous activity in C-nociceptors in neuropathic pain states in humans and rats	Serra J, Bostock H, Solà R, Aleu J, García E, Cokic B, Navarro X, Quiles C.	Pain	2012	ongoing activity across species	no	NA		human	both	neuropathy	microneurography	yes	NA	peripheral neuropathy with pain	NA	NA	20	NA	NA	no	46.5	no	yes	C fibres	102	NA	NA	NA	NA	NA	not provided	NA	NA		0.206
	250	250.1	Hyperexcitable C nociceptors in fibromyalgia	Serra J, Collado A, Solà R, Antonelli F, Torres X, Salgueiro M, Quiles C, Bostock H.	Ann Neurol	2014	ongoing activity after injury/disease	no	NA		human	female	chronic primary pain	microneurography	yes	NA	fibromyalgia syndrome	NA	healthy volunteers	30	NA	9	yes	41	yes	yes	C fibres	113	NA	45	23	NA	1	35	NA	1	0.766667	0.309735			0.111111	0.0222222	% of patients with SA not strictly true as those with sensitised responses are included
	250	250.2	Hyperexcitable C nociceptors in fibromyalgia	Serra J, Collado A, Solà R, Antonelli F, Torres X, Salgueiro M, Quiles C, Bostock H.	Ann Neurol	2014	ongoing activity after injury/disease	no	NA		human	female	neuropathy	microneurography	yes	NA	small fibre neuropathy	NA	NA	17	NA	NA	no	44	yes	yes	C fibres	68	NA	NA	11	NA	NA	23	NA	NA	0.647059	0.338235
	251	251.1	Specific changes in conduction velocity recovery cycles of single nociceptors in a patient with erythromelalgia with the I848T gain-of-function mutation of Nav1.7	Namer B, Ørstavik K, Schmidt R, Kleggetveit IP, Weidner C, Mørk C, Kvernebo MS, Kvernebo K, Salter H, Carr TH, Segerdahl M, Quiding H, Waxman SG, Handwerker HO, Torebjörk HE, Jørum E, Schmelz M.	Pain	2015	ongoing activity after injury/disease	no	NA		human	both	chronic primary pain	microneurography	yes	NA	erythromelalgia with & without Nav1.7 mutation		historical healthy volunteers	7	NA	15	yes	not provided	yes	yes	C fibres	137	NA	not provided	not provided	NA	NA	not provided	NA	NA		0.5
	252	252.1	Effects of a T-type calcium channel blocker, ABT-639, on spontaneous activity in C-nociceptors in patients with painful diabetic neuropathy: a randomized controlled trial	Serra J, Duan WR, Locke C, Solà R, Liu W, Nothaft W.	Pain	2015	drug trial	no	NA		human	both	neuropathy	microneurography	yes	NA	diabetic neuropathy	NA	NA	34	NA	NA	no	51.8333	no	yes	C fibres	109	NA	NA	34	NA	NA	62	NA	NA	1	0.568807					authors note that the % spontaneous activity was slightly higher than that reported for other diabetic neruopathy patients. Say this may be due to inclusion criteria actually requiring pain on the day; also note that only those patients with at least one spontaneously active C fibre were included
	253	253.1	Single-Fiber Recordings of Nociceptive Fibers in Patients With HSAN Type V With Congenital Insensitivity to Pain	Sagafos D, Kleggetveit IP, Helås T, Schmidt R, Minde J, Namer B, Schmelz M, Jørum E.	Clin J Pain	2016	ongoing activity after injury/disease	no	NA		human	female	insensitivity to pain	microneurography	no	confusing clinical picture of two patients (homozygous daughter, het mother), with insensitivity to pain as well as spontaneous pain; only one fibre from homozygous patient registered;
	254	254.1	Reduction of skin innervation is associated with a severe fibromyalgia phenotype	Evdokimov D, Frank J, Klitsch A, Unterecker S, Warrings B, Serra J, Papagianni A, Saffer N, Meyer Zu Altenschildesche C, Kampik D, Malik RA, Sommer C, Üçeyler N.	Ann Neurol	2019	ongoing activity after injury/disease	no	NA		human	female	chronic primary pain	microneurography	yes	NA	fibromyalgia syndrome	NA	healthy volunteer	27	NA	13	yes	52*	yes	yes	C fibres	81	NA	53	11	NA	1	20	NA	1	0.407407	0.246914			0.0769231	0.0188679	*age is average of all FMS patients recruited for study not the microneurography study which had fewer subjects
	308	308.1	Differential sensitization of silent nociceptors to low pH stimulation by prostaglandin E2 in human volunteers	B. Namer, M. Schick, I. P. Kleggetveit, K. Ã˜rstavik, R. Schmidt, E. Jorum, E. TorebjÃ¶rk, H. Handwerker, M. Schmelz	Eur J Pain	2015	pharmacology	no	NA		human	both	healthy volunteers	microneurography	no	only contains data after treatment with drug
	323	323.1	ATP responses in human C nociceptors	M. Hilliges, C. Weidner, M. Schmelz, R. Schmidt, K. Ã˜rstavik, E. TorebjÃ¶rk, H. Handwerker	Pain	2002	pharmacology	no	NA		human	both	healthy volunteers	microneurography	no	only reports spontaneous activity after treatment with ATP vs saline
	326	326.1	Abnormal spontaneous activity in single sensory nerve fibers in humans	J. Ochoa, H. E. TorebjÃ¶rk, W. J. Culp, W. Schady	Muscle Nerve	1982		yes	full text not available	full text not available
	341	341.1	Chronic hyperalgesia and skin warming caused by sensitized C nociceptors	M. A. Cline, J. Ochoa, H. E. TorebjÃ¶rk	Brain	1989	ongoing activity after injury/disease	no	NA		human	male	reflex sympathetic dystrophy	microneurography	no	spontaneous activity data not captured
	347	347.1	Temperature-dependent double spikes in C-nociceptors of neuropathic pain patients	H. Bostock, M. Campero, J. Serra, J. L. Ochoa	Brain	2005	ongoing activity after injury/disease	no	NA		human	female	neuropathy	microneurography	no	spontaneous activity data reported in another article: Ochoa et al 2005 - added below
	355	355.1	Inflammation and hypersensitivity in the context of the sensory functions of axonal membranes: what are the molecular mechanisms?	S. K. Sauer, P. W. Reeh	Dig Dis	2009	characterisation of human sensory neurons	yes	not designed to measure spontaneous activity	spontaneous activity not quantifiable
	362	362.1	Pathological nociceptors in two patients with erythromelalgia‐like symptoms and rare genetic Nav 1.9 variants	I. P. Kleggetveit, R. Schmidt, B. Namer, H. Salter, T. Helås, M. Schmelz, E. Jørum	Brain & Behavior	2016	ion channels and ongoing activity	no	NA		human	female	chronic primary pain	microneurography	yes	NA	Scn11a-induced erythromelalgia	NA	NA	1	0	0	no	not provided	yes	yes	C fibres	28	NA	NA	1	NA	NA	10	NA	NA	1	0.357143
	362	362.2	Pathological nociceptors in two patients with erythromelalgia‐like symptoms and rare genetic Nav 1.9 variants	I. P. Kleggetveit, R. Schmidt, B. Namer, H. Salter, T. Helås, M. Schmelz, E. Jørum	Brain & Behavior	2016	ion channels and ongoing activity	no	NA		human	female	chronic primary pain	microneurography	yes	NA	Scn11a-induced erythromelalgia	NA	NA	1	0	0	no	not provided	yes	yes	C fibres	9	NA	NA	1	NA	NA	1	NA	NA	1	0.111111
	363	363.1	Hyperexcitable polymodal and insensitive nociceptors in painful human neuropathy	J.L. Ochoa, M. Campero, J. Serra, H. Bostock	Muscle Nerve	2005	ongoing activity after injury/disease	yes	only included individuals with spontaneous activity	spontaneous activity not quantifiable
	364	364.1	Role of Mechanoinsensitive Nociceptors in Painful Diabetic Peripheral Neuropathy.	Nemenov MI, Singleton RJ, Premkumar LS	Curr Diabetes Rev	2021	ongoing activity after injury/disease	yes	review	review
	365	365.1	Methylglyoxal causes pain and hyperalgesia in human through C-fiber activation.	Düll MM, Riegel K, Tappenbeck J, Ries V, Strupf M, Fleming T, Sauer SK, Namer B	Pain	2019	pharmacology	no	NA		human	both	healthy volunteers	microneurography	no	spontaneous activity data not captured
	366	366.1	Tuning in C-nociceptors to reveal mechanisms in chronic neuropathic pain.	Jonas R, Namer B, Stockinger L, Chisholm K, Schnakenberg M, Landmann G, Kucharczyk M, Konrad C, Schmidt R, Carr R, McMahon S, Schmelz M, Rukwied R	Ann Neurol	2018	methodological advance	no	NA		human	both	healthy volunteers	microneurography	no	spontaneous activity data not captured
	367	367.1	SCN10A Mutation in a Patient with Erythromelalgia Enhances C-Fiber Activity Dependent Slowing.	Kist AM, Sagafos D, Rush AM, Neacsu C, Eberhardt E, Schmidt R, Lunden LK, Ørstavik K, Kaluza L, Meents J, Zhang Z, Carr TH, Salter H, Malinowsky D, Wollberg P, Krupp J, Kleggetveit IP, Schmelz M, Jørum E, Lampert A, Namer B.	PLoS One	2016	ongoing activity after injury/disease	no	NA		human	female	chronic primary pain	microneurography	yes	NA	Scn10a-induced erythromelalgia	NA	NA	1	0	0	no	53	yes	yes	C fibres	20	0	0	1	0	0	2	0	0	1	0.1
	368	368.1	Automated detection of latency tracks in microneurography recordings using track correlation.	Turnquist B, RichardWebster B, Namer B.	J Neurosci Methods	2016	methodological advance	yes	not designed to measure spontaneous activity	spontaneous activity not quantifiable
	369	369.1	Sensations evoked by microstimulation of single mechanoreceptive afferents innervating the human face and mouth.	Trulsson M, Essick GK	J Neurophysiol	2010	characterisation of human sensory neurons	yes	only non-nociceptive mechanosensors measured post-stimulation	spontaneous activity not quantifiable
	370	370.1	Functional properties of low-threshold mechanoreceptive afferents in the human labial mucosa.	Bukowska M, Essick GK, Trulsson M	Exp Brain Res	2010	characterisation of human sensory neurons	no	NA		human	female	healthy volunteers	microneurography	yes	NA	NA	NA	healthy volunteers	0	0	4	no	22	no	NA	A fibres	NA	NA	19	NA	NA	not provided	NA	NA	4
	371	371.1	Pathological C‐fibres in patients with a chronic painful condition	Orstavik K, Weidner C, Schmidt R, Schmelz M, Hilliges M, Jorum E, Handwerker H, Torebjork E	Brain	2003	ongoing activity after injury/disease	no	NA		human	both	chronic primary pain	microneurography	yes	NA	erythromelalgia	NA	NA	9	0	0	no	41.5	no	yes	C fibres	54	0	0	1	0	0	1	0	0	0.111111	0.0185185					total number is that of afferent fibres (see Orstavik & Jorum, 2010); authors note that there were 6 other spontaneous units but they were no clear on those whether some of them might have been sympathetic
	372	372.1	Microneurographic findings of relevance to pain in patients with erythromelalgia and patients with diabetic neuropathy.	Orstavik K, Jørum E	Neurosci Lett	2010	ongoing activity after injury/disease	no	NA		human	both	neuropathy	microneurography	no	only includes previously published data
	373	373.1	Assessment of mechanical and thermal thresholds of human C nociceptors during increases in skin sympathetic nerve activity.	Watanabe M, Toma S, Murakami M, Shimoyama I, Nakajima Y, Moriya H	Clin Neurophysiol	2002	ongoing activity in healthy volunteers	yes	not clear how sensory and sympathetic units were distinguished	unsuitale fibre type
	374	374.1	Pain from excitation of identified muscle nociceptors in humans.	Marchettini P, Simone DA, Caputi G, Ochoa JL	Brain Res	1996	ongoing activity in healthy volunteers	no	NA		human	both	healthy volunteers	microneurography	yes	NA	NA	NA	healthy volunteers	0	0	20	no	30.5	no	NA	muscle C fibres	NA	NA	8	NA	NA	0	NA	NA	0					0	0	no spontaneous activity during pain evoked by intraneural microstimulation, but by capsaicin (2/8)
	375	375.1	Receptive field characteristics of tactile units with myelinated afferents in hairy skin of human subjects.	Vallbo AB, Olausson H, Wessberg J, Kakuda N	J Physiol	1995	ongoing activity in healthy volunteers	no	NA		human	both	healthy volunteers	microneurography	yes	NA	NA	NA	healthy volunteers	0	0	21	no	26	no	NA	A fibres	NA	NA	55	NA	NA	not provided	NA	NA	8						0.145455	SAII Ruffini endings are the ones which are spontaneously active
	376	376.1	Functional Attributes Discriminating Mechano-Insensitive and Mechano-Responsive C Nociceptors in Human Skin	Weidner C, Schmelz M, Schmidt R, Hansson B, Handwerker HO, Torebjork HE	J Neurosci	1999	characterisation of human sensory neurons	no	NA		human	both	healthy volunteers	microneurography	yes	NA	NA	NA	healthy volunteers	0	0	61	no	25.5	no	no	C fibres	NA	NA	88	NA	NA	0	NA	NA	0					0	0	sympathetic fibres subtracted from total number of units

## Sheet: index
					SNL	non-regenerating			sciatic	mixed
					SNL (L5 and additional L4 ligation)	non-regenerating			tibial	mixed
					neuroma	non-regenerating			superficial peroneal	mixed
					segmental spinal nerve injury	non-regenerating			median	mixed
					nerve ligation and transection	non-regenerating			superficial radial	mixed
					CCI	non-regenerating			infraorbital	mixed
					nerve ligation	non-regenerating			inferior alveolar	mixed
					polyethylene cuff nerve constriction	non-regenerating			facial	mixed
					CCD (chronic compression of DRG)	non-regenerating
									saphenous	cutaneous
					nerve crush	regenerating			sural	cutaneous
					transection	regenerating			cutaneous	cutaneous
					nerve section & resuture	regenerating
					regeneration (entubulation)	regenerating			lingual	muscle
									gastrocnemius	muscle
					L5 ventral rhizotomy	other
					partial rhizotomy	other			CNS	NA
					dorsal column transection	other			oxaliplatin	NA
					disc rupture	other			paclitaxel	NA
									vincristine	NA
					neuritis	non-traumatic
					chemotherapy-induced neuropathy	non-traumatic			L4/L5	ganglion
					ischemic injury	non-traumatic			L5/L6	ganglion
									gastrocnemius-soleus nerve and sural nerve	mixed
									gastrocnemius-soleus nerve and sural nerve and tibial nerve and peroneal nerve	mixed
									peroneal, tibial, and sural nerves	mixed
